# Supplementary material for: No tears in heaven: did the media create the pseudo-phenomenon “altitude-adjusted lachrymosity syndrome (AALS)”?
Source: PeerJ. 2018 Apr 3;6:e4569. doi: 10.7717/peerj.4569 (PMC5888120; doi:10.7717/peerj.4569)
Supplement: Supplemental Information 1 [file peerj-06-4569-s001.xlsm]

## Sheet: Sheet1
GET
FILE='/Users/paulwicks/Documents/PatientsLikeMe/Research/AALS/Complete data/Final split splitting file.sav'.
DATASET NAME DataSet1 WINDOW=FRONT.
DISPLAY DICTIONARY.
File Information
Notes
Output Created		24-JUL-2017 10:53:19
Comments
Input	Data	/Users/paulwicks/Documents/PatientsLikeMe/Research/AALS/Complete data/Final split splitting file.sav
	Active Dataset	DataSet1
	File Label	File created by user 'export_harness_user' at Sun Jul 16 21:36:5
	Filter	<none>
	Weight	<none>
	Split File	<none>
Syntax		DISPLAY DICTIONARY.
Resources	Processor Time	00:00:00.01
	Elapsed Time	00:00:00.00
[DataSet1] /Users/paulwicks/Documents/PatientsLikeMe/Research/AALS/Complete data/Final split splitting file.sav
Variable Information
Variable	Position	Label	Measurement Level	Role	Column Width	Alignment	Print Format	Write Format	Missing Values
CollectorNm	1	CollectorNm	Nominal	Input	50	Right	A100	A100
Collector	2	Collector	Nominal	Input	8	Right	F8.2	F8.2
RespondentID	3	RespondentID	Nominal	Input	8	Right	F8.2	F8.2
CollectorID	4	CollectorID	Nominal	Input	24	Right	F8.2	F8.2
StartDate	5	StartDate	Nominal	Input	19	Right	A19	A19
EndDate	6	EndDate	Nominal	Input	19	Right	A19	A19
IPAddress	7	IPAddress	Nominal	Input	15	Right	A15	A15
PlaneScreen	8	When is the last time you watched a film on a plane?	Nominal	Input	8	Right	F8.2	F8.2
Location	9	<none>	Nominal	Input	8	Right	F8.2	F8.2
FilmName	10	What was the name of the last film that you watched on a plane?	Nominal	Input	50	Right	A12000	A12000
FilmCat	11	How would you describe the category of this film? Please choose the one that best describes the film overall.	Nominal	Input	8	Right	F8.2	F8.2
FilmRate	12	<none>	Scale	Input	8	Right	F8.2	F8.2
FilmCry	13	While watching this film, how often did you find yourself crying very easily?	Nominal	Input	19	Right	F8.2	F8.2
FilmControl	14	While watching this film, how often did you find it hard to control your urge to cry?	Nominal	Input	8	Right	F8.2	F8.2
FilmSurprise	15	Were you surprised at how much you cried or felt like crying at this film?	Nominal	Input	8	Right	F8.2	F8.2
TrigEmotion	16	Had you recently had a particularly emotional or sentimental experience such as a wedding, a funeral, a reunion, or moving home?	Nominal	Input	8	Right	F8.2	F8.2
TrigGuilty	17	Was this film a “guilty pleasure”, i.e. one you would normally be embarrassed to watch?	Nominal	Input	8	Right	F8.2	F8.2
TrigAlco	18	Had you consumed any alcohol during or just prior to watching this film?	Nominal	Input	8	Right	F8.2	F8.2
TrigTired	19	When you watched the film were you feeling tired or jetlagged?	Nominal	Input	8	Right	F8.2	F8.2
TrigMedical	20	When you watched the film were you living with any medical, psychiatric, or neurological condition that you think affected your emotional state?	Nominal	Input	8	Right	F8.2	F8.2
TrigMedSpecify	21	Yes (please specify)	Nominal	Input	50	Right	A12000	A12000
FilmOther	22	(Optional) Is there anything else you want to add about your emotional reaction to watching this film?	Nominal	Input	50	Right	A12000	A12000
QIncome	23	How much total combined money did all members of your HOUSEHOLD earn last year?	Nominal	Input	8	Right	F8.2	F8.2	1.00
QGender	24	Are you male or female?	Nominal	Input	8	Right	F8.2	F8.2
QAge	25	How old are you in years?	Nominal	Input	50	Right	F2	F2
MTurkID	26	What is your MTurk worker ID? You can find this on your dashboard at the top right.	Nominal	Input	50	Right	A12000	A12000
RecodeFilmCry	27	Recoded Film Cry	Nominal	Input	15	Right	F8.2	F8.2
RecodeFilmControl	28	Recoded Film Control	Nominal	Input	19	Right	F8.2	F8.2
RecodedFilmCat	29	Recoded Film Category	Nominal	Input	22	Right	F8.2	F8.2
RecodeLocation	30	Plane or No Plane	Nominal	Input	16	Right	F8.2	F8.2
filter_$	31	FilmName = "Wonder Woman" (FILTER)	Nominal	Input	10	Right	F1	F1
Variables in the working file
Variable Values
Value		Label
Collector	1.00	SM Pilot
	2.00	MTurk
	3.00	Social Media
PlaneScreen	1.00	In the past 12 months
	2.00	More than 12 months ago
	3.00	Never
Location	1.00	Plane
	2.00	TV
	3.00	Cinema
	4.00	Electronic device
FilmCat	1.00	Action
	2.00	Adventure
	3.00	Animated
	4.00	Biography
	5.00	Comedy
	6.00	Crime
	7.00	Documentary
	8.00	Drama
	9.00	Family
	10.00	Fantasy
	11.00	Film-Noir
	12.00	History
	13.00	Horror
	14.00	Music
	15.00	Musical
	16.00	Mystery
	17.00	Romance
	18.00	Romantic comedy
	19.00	Science Fiction
	20.00	Sport
	21.00	Thriller
	22.00	War
	23.00	Western
FilmRate	1.00	1
	2.00	2
	3.00	3
	4.00	4
	5.00	5
	6.00	6
	7.00	7
	8.00	8
	9.00	9
	10.00	10
FilmCry	1.00	Never
	2.00	Rarely
	3.00	Occasionally
	4.00	Frequently
	5.00	Most of the time
FilmControl	1.00	Never
	2.00	Rarely
	3.00	Occasionally
	4.00	Frequently
	5.00	Most of the time
FilmSurprise	1.00	Yes
	2.00	No
TrigEmotion	1.00	Yes
	2.00	No
TrigGuilty	1.00	Yes
	2.00	No
TrigAlco	1.00	Yes
	2.00	No
TrigTired	1.00	Yes
	2.00	No
TrigMedical	1.00	No
QIncome	1.00a	Prefer not to answer
	2.00	$0 to $9,999
	3.00	$10,000 to $24,999
	4.00	$25,000 to $49,999
	5.00	$50,000 to $74,999
	6.00	$75,000 to $99,999
	7.00	$100,000 to $124,999
	8.00	$125,000 to $149,999
	9.00	$150,000 to $174,999
	10.00	$175,000 to $199,999
	11.00	$200,000 and up
QGender	1.00	Male
	2.00	Female
RecodeFilmCry	.00	Didn't cry
	1.00	Cried
RecodeFilmControl	.00	No urge to cry
	1.00	Had urge to cry
RecodedFilmCat	1.00	Comedy/RomCom
	2.00	Action/Thriller/Horror
	3.00	Adv/Fantasy/SciFi/West
	4.00	Animated/Family
	6.00	Drama
RecodeLocation	.00	Ground
	1.00	Plane
filter_$	0	Not Selected
	1	Selected
a. Missing value
RECODE FilmSurprise (1=0) (ELSE=1) INTO RecodeSurprise.
EXECUTE.
SAVE TRANSLATE OUTFILE='/Users/paulwicks/Documents/PatientsLikeMe/Research/AALS/Complete '+
'data/Tears in heaven.xlsx'
/TYPE=XLS
/VERSION=12
/MAP
/REPLACE
/FIELDNAMES
/CELLS=VALUES.
Data written to /Users/paulwicks/Documents/PatientsLikeMe/Research/AALS/Complete data/Tears in heaven.xlsx.
30 variables and 1939 cases written to range: SPSS.
Variable: CollectorNm Type: String Width: 12
Variable: Collector Type: Number Width: 8 Dec: 2
Variable: RespondentID Type: Number Width: 8 Dec: 2
Variable: CollectorID Type: Number Width: 8 Dec: 2
Variable: StartDate Type: String Width: 19
Variable: EndDate Type: String Width: 19
Variable: IPAddress Type: String Width: 15
Variable: PlaneScreen Type: Number Width: 8 Dec: 2
Variable: Location Type: Number Width: 8 Dec: 2
Variable: FilmName Type: String Width: 59
Variable: FilmCat Type: Number Width: 8 Dec: 2
Variable: FilmRate Type: Number Width: 8 Dec: 2
Variable: FilmCry Type: Number Width: 8 Dec: 2
Variable: FilmControl Type: Number Width: 8 Dec: 2
Variable: FilmSurprise Type: Number Width: 8 Dec: 2
Variable: TrigEmotion Type: Number Width: 8 Dec: 2
Variable: TrigGuilty Type: Number Width: 8 Dec: 2
Variable: TrigAlco Type: Number Width: 8 Dec: 2
Variable: TrigTired Type: Number Width: 8 Dec: 2
Variable: TrigMedical Type: Number Width: 8 Dec: 2
Variable: TrigMedSpecify Type: String Width: 117
Variable: FilmOther Type: String Width: 340
Variable: QIncome Type: Number Width: 8 Dec: 2
Variable: QGender Type: Number Width: 8 Dec: 2
Variable: QAge Type: Number Width: 2 Dec: 0
Variable: MTurkID Type: String Width: 47
Variable: RecodeFilmCry Type: Number Width: 8 Dec: 2
Variable: RecodeFilmControl Type: Number Width: 8 Dec: 2
Variable: RecodedFilmCat Type: Number Width: 8 Dec: 2
Variable: RecodeLocation Type: Number Width: 8 Dec: 2
