# Supplementary material for: No tears in heaven: did the media create the pseudo-phenomenon “altitude-adjusted lachrymosity syndrome (AALS)”?
Source: PeerJ. 2018 Apr 3;6:e4569. doi: 10.7717/peerj.4569 (PMC5888120; doi:10.7717/peerj.4569)
Supplement: Supplemental Information 2 [file peerj-06-4569-s002.xlsx]

## Sheet: Sheet1
StartDate	EndDate	PlaneScreen	Location	FilmName	FilmCat	FilmRate	FilmCry	FilmControl	FilmSurprise	TrigEmotion	TrigGuilty	TrigAlco	TrigTired	TrigMedical	TrigMedSpecify	FilmOther	QIncome	QGender	QAge	RecodeFilmCry	RecodeFilmControl	RecodedFilmCat	RecodeLocation
07/15/2017 02:39 PM	07/15/2017 02:41 PM		2	300	1	9	2	3	2	1	2	2	2	2			3	1	29	1	1	2	0
07/15/2017 03:50 AM	07/15/2017 03:53 AM		4	1776	15	7	1	1	2	2	2	2	2	2			5	1	28	0	0	6	0
07/15/2017 07:39 PM	07/15/2017 07:41 PM		2	1776	15	7	1	1	2	2	1	1	2	2			4	1	28	0	0	6	0
07/16/2017 12:03 AM	07/16/2017 12:06 AM		2	xx	13	10	1	1	2	2	2	2	2	2		this film was really good	3	2	22	0	0	2	0
07/14/2017 05:34 PM	07/14/2017 05:38 PM		2	12 Monkeys	19	9	1	1	2	2	2	2	2	2		I enjoyed this movie; I'd seen it before but wanted to watch it again after a number of years.	5	2	42	0	0	3	0
07/16/2017 02:51 AM	07/16/2017 02:58 AM		4	13 Hours	1	10	3	1	2	2	2	1	2	2			3	2	22	1	0	2	0
07/15/2017 02:06 AM	07/15/2017 02:10 AM		2	13 Hours	1	8	1	2	2	2	2	2	2	2			5	1	28	0	1	2	0
07/14/2017 09:39 PM	07/14/2017 09:42 PM		2	13 Hours	1	9	1	1	2	2	2	2	2	2			10	1	32	0	0	2	0
07/16/2017 04:25 PM	07/16/2017 04:28 PM		2	13 reasons	7	10	1	4	1	2	1	1	2	2			10	2	38	0	1	6	0
07/15/2017 03:36 PM	07/15/2017 03:38 PM		2	13th	7	10	3	3	1	2	2	2	1	2			5	2	40	1	1	6	0
07/16/2017 04:53 AM	07/16/2017 04:56 AM		3	47 Meters Down	21	5	1	1	2	2	2	2	2	2			11	1	45	0	0	2	0
07/15/2017 04:13 AM	07/15/2017 04:15 AM		4	50 First Dates	18	10	2	2	1	2	2	2	2	2			6	2	21	1	1	1	0
07/16/2017 06:48 AM	07/16/2017 06:52 AM		3	50 Shades Darker	17	6	1	1	2	2	1	1	2	2			9	1	50	0	0	6	0
07/15/2017 08:01 PM	07/15/2017 08:05 PM		2	5th wave	19	6	1	1	2	2	2	1	2	2		no	5	2	31	0	0	3	0
07/16/2017 02:39 PM	07/16/2017 02:42 PM		4	9/11: Stories in Fragments	7	10	4	5	1	2	2	2	2	1	Depression		4	2	19	1	1	6	0
07/16/2017 05:47 PM	07/16/2017 05:51 PM		3	A Dogs purpose	9	9	3	4	1	2	2	2	2	2			6	2	45	1	1	4	0
07/15/2017 10:52 AM	07/15/2017 10:56 AM		2	A Polish Vampire in Burbank	5	6	1	1	2	2	2	2	2	2			5	1	44	0	0	1	0
07/14/2017 09:53 PM	07/14/2017 09:59 PM		2	Absolutely Fabulous	5	7	1	1	2	2	1	2	2	2			5	2	27	0	0	1	0
07/14/2017 10:14 PM	07/14/2017 10:16 PM		2	Ace Ventura	5	9	1	1	2	2	2	1	2	2			4	2	21	0	0	1	0
07/15/2017 02:16 PM	07/15/2017 02:22 PM		2	Airheads	5	6	1	1	2	2	1	2	2	2		no	5	1	46	0	0	1	0
07/16/2017 03:57 AM	07/16/2017 04:01 AM		2	Alien	19	9	1	1	2	1	2	2	2	2			4	1	32	0	0	3	0
07/15/2017 06:40 AM	07/15/2017 06:43 AM		4	Alien	19	8	1	1	2	2	2	2	2	2			4	2	30	0	0	3	0
07/15/2017 02:03 PM	07/15/2017 02:05 PM		2	Alien Convenent	19	7	1	1	2	2	2	2	2	2			6	1	31	0	0	3	0
07/14/2017 10:01 PM	07/14/2017 10:03 PM		3	Alien Convenent	19	7	1	1	2	2	2	2	2	2			3	2	45	0	0	3	0
07/15/2017 04:26 PM	07/15/2017 04:28 PM		4	Alien Convenent	19	1	1	1	2	1	2	2	2	2		It was a dud	3	1	26	0	0	3	0
07/14/2017 11:24 PM	07/14/2017 11:27 PM		4	Alien Convenent	19	4	2	2	2	2	2	2	2	2			10	1	22	1	1	3	0
07/14/2017 09:37 PM	07/14/2017 09:40 PM		4	Alien Convenent	19	8	2	2	2	2	2	2	2	2			3	1	25	1	1	3	0
07/14/2017 09:52 PM	07/14/2017 09:55 PM		3	Alien Convenent	19	6	1	1	2	2	2	2	2	2			6	1	22	0	0	3	0
07/15/2017 01:47 AM	07/15/2017 01:49 AM		3	Alien Convenent	19	9	1	2	2	2	2	2	2	2			7	1	23	0	1	3	0
07/15/2017 01:47 PM	07/15/2017 01:50 PM		4	Alien Convenent	19	4	1	1	2	2	2	1	1	2			3	2	37	0	0	3	0
07/15/2017 08:02 PM	07/15/2017 08:05 PM		3	Alien Convenent	19	9	1	1	2	2	2	2	2	2			6	2	36	0	0	3	0
07/16/2017 02:57 PM	07/16/2017 03:03 PM		2	All Eyez on Me	4	8	2	2	2	2	2	2	2	2			7	2	34	1	1	6	0
07/16/2017 05:39 AM	07/16/2017 05:44 AM		3	All Eyez on Me	4	9	1	1	2	2	2	2	2	2			5	2	35	0	0	6	0
07/14/2017 09:40 PM	07/14/2017 09:42 PM		4	All Eyez on Me	4	8	1	1	2	2	2	2	2	2			6	1	23	0	0	6	0
07/15/2017 04:27 PM	07/15/2017 04:35 PM		3	All Eyez on Me	4	10	1	1	2	2	2	2	2	2			6	2	49	0	0	6	0
07/16/2017 04:50 PM	07/16/2017 04:53 PM		4	All Eyez on Me	4	10	3	2	1	2	2	2	1	2			4	1	62	1	1	6	0
07/16/2017 03:44 AM	07/16/2017 03:47 AM		3	All Eyez on Me	4	6	2	3	2	2	1	1	2	2			5	1	26	1	1	6	0
07/15/2017 05:17 AM	07/15/2017 05:20 AM		2	All Eyez on Me	4	10	2	1	2	2	1	2	2	2			11	2	25	1	0	6	0
07/15/2017 02:47 AM	07/15/2017 02:51 AM		3	All Eyez On Me	4	9	1	1	2	2	2	2	2	2			4	2	49	0	0	6	0
07/15/2017 01:39 AM	07/15/2017 01:44 AM		2	All Nighter	5	7	1	1	2	2	2	1	2	2			7	1	43	0	0	1	0
07/15/2017 10:57 PM	07/15/2017 11:05 PM		2	Alpha Dog	6	10	1	1	2	2	2	1	2	2			3	2	36	0	0	6	0
07/15/2017 07:49 PM	07/15/2017 07:51 PM		2	Amazing Spiderman 2	1	7	1	1	2	2	2	2	2	2			4	1	26	0	0	2	0
07/15/2017 02:19 PM	07/15/2017 02:41 PM		4	Amelie	18	8	1	1	2	2	2	2	2	2			4	2	21	0	0	1	0
07/15/2017 02:25 AM	07/15/2017 02:29 AM		2	Amelie	18	10	4	4	1	2	2	2	2	2			4	2	27	1	1	1	0
07/14/2017 09:23 PM	07/14/2017 09:25 PM		4	American Anarchist	7	4	1	1	2	1	2	2	2	2			5	1	25	0	0	6	0
07/15/2017 08:29 PM	07/15/2017 08:32 PM		4	American Anarchist	7	8	1	1	2	1	2	2	1	2			4	1	23	0	0	6	0
07/14/2017 08:45 PM	07/14/2017 08:48 PM		2	American Hustle	5	10	1	1	2	2	2	2	2	2		No	5	1	42	0	0	1	0
07/15/2017 01:11 PM	07/15/2017 01:14 PM		4	American Psycho	13	10	1	1	2	2	2	1	2	2			7	1	26	0	0	2	0
07/15/2017 01:14 AM	07/15/2017 01:15 AM		2	American Psycho	13	7	2	2	2	2	2	1	2	2			5	2	25	1	1	2	0
07/16/2017 06:11 AM	07/16/2017 06:14 AM		2	Andromeda Strain	19	8	1	1	2	2	2	2	2	2		no	5	1	55	0	0	3	0
07/15/2017 03:40 PM	07/15/2017 03:44 PM		2	Another World	19	6	1	1	2	1	2	1	2	2		It was thought provoking and made you think about decisions you make.	5	1	46	0	0	3	0
07/15/2017 09:28 PM	07/15/2017 09:31 PM		4	Ants	3	3	1	1	2	2	2	2	2	2			10	1	34	0	0	4	0
07/16/2017 05:18 PM	07/16/2017 05:21 PM		2	Apollo 13	8	9	2	2	2	2	2	2	2	2			4	2	42	1	1	6	0
07/15/2017 12:29 PM	07/15/2017 12:31 PM		2	Arrival	19	8	2	2	2	2	2	2	2	2			6	1	39	1	1	3	0
07/14/2017 10:10 PM	07/14/2017 10:15 PM		2	Arrival	19	8	2	2	1	2	2	2	2	2		No, thank you very much.	5	1	30	1	1	3	0
07/14/2017 08:48 PM	07/14/2017 08:53 PM		3	Arrival	19	9	1	1	2	2	2	2	2	2			5	1	60	0	0	3	0
07/15/2017 05:16 PM	07/15/2017 05:18 PM		4	Arrival	19	10	1	1	1	2	2	2	2	2			5	1	23	0	0	3	0
07/16/2017 02:25 AM	07/16/2017 02:29 AM		4	Astronaut Farmer	8	7	1	1	2	2	2	2	2	2			4	1	28	0	0	6	0
07/14/2017 08:07 PM	07/14/2017 08:09 PM		4	Avatar: the last airbender	2	10	2	2	1	2	1	2	2	2			1	1	33	1	1	3	0
07/15/2017 06:18 AM	07/15/2017 06:20 AM		2	Avengers	1	8	1	1	2	2	2	2	2	2			11	1	31	0	0	2	0
07/15/2017 03:35 AM	07/15/2017 03:38 AM		3	Baby Driver	1	9	2	1	2	1	2	1	2	2			5	1	27	1	0	2	0
07/16/2017 05:09 PM	07/16/2017 05:12 PM		3	Baby Driver	1	9	2	2	2	2	2	2	2	2			3	2	38	1	1	2	0
07/15/2017 04:45 AM	07/15/2017 04:51 AM		3	Baby Driver	1	9	1	1	2	2	2	1	2	2			4	2	32	0	0	2	0
07/15/2017 02:40 AM	07/15/2017 02:42 AM		3	Baby Driver	1	9	1	1	2	2	2	2	2	2			4	1	32	0	0	2	0
07/15/2017 02:23 PM	07/15/2017 02:25 PM		4	Baby Driver	1	9	1	1	2	2	2	2	2	2			5	1	28	0	0	2	0
07/15/2017 07:54 PM	07/15/2017 07:58 PM		3	Baby Driver	1	10	1	1	2	1	2	2	2	2			6	1	30	0	0	2	0
07/14/2017 08:02 PM	07/14/2017 08:05 PM		3	Baby Driver	1	10	1	1	2	1	2	2	2	2			4	1	28	0	0	2	0
07/14/2017 08:05 PM	07/14/2017 08:08 PM		3	Baby Driver	1	9	1	1	2	2	2	2	2	2			5	2	31	0	0	2	0
07/14/2017 08:34 PM	07/14/2017 08:37 PM		3	Baby Driver	1	9	1	1	2	1	2	2	2	2			6	1	27	0	0	2	0
07/14/2017 09:31 PM	07/14/2017 09:33 PM		3	Baby Driver	1	9	1	1	2	2	2	2	2	2			4	1	23	0	0	2	0
07/14/2017 11:44 PM	07/14/2017 11:46 PM		2	Baby Driver	1	10	1	1	2	2	2	2	2	2			7	1	28	0	0	2	0
07/15/2017 01:57 AM	07/15/2017 02:01 AM		3	Baby Driver	1	10	1	1	2	2	2	2	2	2			1	1	18	0	0	2	0
07/15/2017 02:11 AM	07/15/2017 02:13 AM		3	Baby Driver	1	10	1	1	2	2	2	2	2	2		none	7	1	36	0	0	2	0
07/15/2017 05:23 AM	07/15/2017 05:26 AM		3	Baby Driver	1	9	1	1	2	1	2	2	2	2			7	2	22	0	0	2	0
07/15/2017 01:49 PM	07/15/2017 01:51 PM		3	Baby Driver	1	10	1	1	2	2	2	1	2	2			5	1	37	0	0	2	0
07/15/2017 02:03 PM	07/15/2017 02:06 PM		3	Baby Driver	1	10	1	1	2	1	2	2	2	2			4	1	21	0	0	2	0
07/15/2017 03:08 PM	07/15/2017 03:15 PM		3	Baby Driver	1	8	1	1	2	2	2	2	2	2			5	2	30	0	0	2	0
07/15/2017 07:41 PM	07/15/2017 07:45 PM		3	Baby Driver	1	10	1	1	2	2	2	2	2	2			7	1	29	0	0	2	0
07/15/2017 10:37 PM	07/15/2017 10:39 PM		3	Baby Driver	1	8	1	1	2	2	2	2	2	2			5	2	28	0	0	2	0
07/16/2017 12:11 AM	07/16/2017 12:14 AM		3	Baby Driver	1	9	1	1	2	2	2	1	2	2			8	1	29	0	0	2	0
07/16/2017 04:25 AM	07/16/2017 04:27 AM		3	Baby Driver	1	8	1	1	2	2	2	2	1	2			1	1	20	0	0	2	0
07/16/2017 05:18 AM	07/16/2017 05:20 AM		3	Baby Driver	1	8	1	1	2	2	2	2	2	2			7	1	23	0	0	2	0
07/16/2017 08:15 AM	07/16/2017 08:17 AM		4	Baby Driver	1	8	1	1	2	2	2	2	2	2			6	1	20	0	0	2	0
07/15/2017 08:45 PM	07/15/2017 08:49 PM		3	Baby Driver	1	9	1	1	2	2	2	2	2	2		Best action film of 2017 so far.	4	1	22	0	0	2	0
07/14/2017 09:02 PM	07/14/2017 09:07 PM		3	Baby Driver	1	6	2	1	2	2	1	1	2	2			5	2	31	1	0	2	0
07/15/2017 09:58 PM	07/15/2017 10:00 PM		3	Baby Driver	1	9	2	2	1	1	2	1	2	2		Fantastic movie.	6	1	29	1	1	2	0
07/15/2017 08:07 AM	07/15/2017 08:10 AM		2	Back to the Future	2	8	1	1	2	2	2	2	2	2			5	1	37	0	0	3	0
07/14/2017 08:09 PM	07/14/2017 08:14 PM		4	Bad Bosses	5	9	1	1	2	2	2	2	1	2			2	2	31	0	0	1	0
07/16/2017 03:46 PM	07/16/2017 03:53 PM		2	bad boys	1	6	1	1	2	2	2	2	2	2			5	2	42	0	0	2	0
07/15/2017 02:17 AM	07/15/2017 02:20 AM		2	Bad Moms	5	8	1	1	2	2	1	1	2	2			5	2	36	0	0	1	0
07/16/2017 12:57 AM	07/16/2017 01:09 AM		2	Bad News Bears	9	9	1	1	2	2	2	2	2	2			4	2	26	0	0	4	0
07/15/2017 12:19 AM	07/15/2017 12:22 AM		2	Bad Santa 2	5	6	1	1	2	2	2	2	2	2			3	2	25	0	0	1	0
07/15/2017 04:25 PM	07/15/2017 04:29 PM		2	Bad Santa 2	5	6	1	1	2	2	2	1	2	2			5	1	34	0	0	1	0
07/15/2017 07:07 PM	07/15/2017 07:16 PM		4	barney	3	5	1	1	2	2	2	2	2	2			4	1	36	0	0	4	0
07/14/2017 09:38 PM	07/14/2017 09:44 PM		3	Batman	1	7	1	1	2	2	2	2	2	2			5	2	49	0	0	2	0
07/15/2017 08:39 PM	07/15/2017 08:41 PM		2	Batman v Superman: Dawn of Justice	1	7	2	2	2	2	2	2	2	2			6	1	29	1	1	2	0
07/14/2017 08:37 PM	07/14/2017 08:39 PM		2	Batman v Superman: Dawn of Justice	1	8	1	1	2	2	2	2	2	2		No	6	1	33	0	0	2	0
07/16/2017 05:17 PM	07/16/2017 05:20 PM		2	Batman v Superman: Dawn of Justice	1	7	1	1	2	2	2	2	2	2			5	1	29	0	0	2	0
07/15/2017 03:04 PM	07/15/2017 03:06 PM		2	Batman: The Killing Joke	1	7	1	1	2	1	1	2	2	2			5	1	34	0	0	2	0
07/15/2017 01:41 AM	07/15/2017 01:43 AM		3	Batman: The Killing Joke	1	7	1	1	2	2	1	2	2	2		no	4	1	32	0	0	2	0
07/14/2017 11:50 PM	07/14/2017 11:53 PM		4	Baywatch	5	10	1	1	2	2	2	2	2	2			1	2	21	0	0	1	0
07/15/2017 02:54 PM	07/15/2017 03:18 PM		3	Beauty & the Beast	9	7	1	1	2	1	2	2	2	2			7	1	45	0	0	4	0
07/15/2017 07:03 PM	07/15/2017 07:12 PM		2	Beauty & the Beast	9	8	2	2	2	1	2	2	2	2			6	1	36	1	1	4	0
07/15/2017 03:18 AM	07/15/2017 03:21 AM		3	Beauty & the Beast	9	10	2	1	2	1	2	2	2	2			7	2	30	1	0	4	0
07/15/2017 12:20 PM	07/15/2017 12:22 PM		2	Beauty & the Beast	9	7	2	3	1	1	2	2	2	2			5	2	30	1	1	4	0
07/15/2017 02:34 PM	07/15/2017 02:36 PM		4	Beauty & the Beast	9	8	1	1	2	2	2	2	2	2			5	2	26	0	0	4	0
07/15/2017 03:23 PM	07/15/2017 03:25 PM		3	Beauty & the Beast	9	9	1	1	2	2	2	2	2	2			5	2	32	0	0	4	0
07/15/2017 02:10 AM	07/15/2017 02:15 AM		4	Beauty & the Beast	9	3	1	1	2	1	2	2	1	2			1	2	22	0	0	4	0
07/16/2017 02:44 PM	07/16/2017 02:47 PM		2	Beauty & the Beast	9	10	1	1	2	1	2	2	2	2			5	2	37	0	0	4	0
07/16/2017 03:13 PM	07/16/2017 03:16 PM		2	Beauty & the Beast	9	10	2	2	2	2	2	2	2	2		no	4	1	64	1	1	4	0
07/14/2017 09:14 PM	07/14/2017 09:16 PM		2	Beauty & the Beast	9	10	1	1	2	2	2	2	2	2			7	2	27	0	0	4	0
07/14/2017 10:24 PM	07/14/2017 10:31 PM		3	Beauty & the Beast	9	9	1	1	2	2	2	2	2	2			9	2	43	0	0	4	0
07/14/2017 08:46 PM	07/14/2017 08:49 PM		2	Big	5	7	1	1	2	2	2	2	2	2			6	1	40	0	0	1	0
07/15/2017 12:33 AM	07/15/2017 12:38 AM		2	Big Hero 6	3	10	2	2	1	2	2	2	2	2			6	1	34	1	1	4	0
07/15/2017 05:30 PM	07/15/2017 05:33 PM		4	Bladerunner	1	9	2	2	2	2	2	2	2	2			3	1	30	1	1	2	0
07/16/2017 06:18 PM	07/16/2017 06:21 PM		2	Blair Witch	13	7	1	1	2	2	2	2	2	2			4	1	24	0	0	2	0
07/14/2017 10:02 PM	07/14/2017 10:04 PM		3	Bolt	3	8	1	1	2	2	2	2	2	2		I love cartoons	7	1	45	0	0	4	0
07/15/2017 06:11 AM	07/15/2017 06:14 AM		4	Borat	5	9	1	1	2	2	2	2	2	2			4	2	25	0	0	1	0
07/16/2017 09:42 AM	07/16/2017 09:47 AM		2	Boss baby	3	7	1	1	2	2	2	2	2	2			3	1	32	0	0	4	0
07/14/2017 09:29 PM	07/14/2017 09:31 PM		2	Boss baby	3	7	1	1	2	2	1	2	2	2			3	2	46	0	0	4	0
07/14/2017 10:35 PM	07/14/2017 10:38 PM		2	Boss baby	3	4	1	1	2	1	1	2	2	2			3	2	27	0	0	4	0
07/15/2017 07:21 PM	07/15/2017 07:24 PM		3	Boss baby	3	5	1	1	2	2	2	2	2	2		Again, with my 5 year old daughter	5	2	45	0	0	4	0
07/14/2017 05:49 PM	07/14/2017 05:50 PM		2	Boss baby	3	1	1	1	2	2	2	2	2	2			3	2	22	0	0	4	0
07/15/2017 05:27 AM	07/15/2017 05:34 AM		2	Boss baby	3	8	1	1	2	2	2	2	2	2			7	1	42	0	0	4	0
07/14/2017 08:07 PM	07/14/2017 08:10 PM		3	Boss baby	3	4	1	1	2	2	1	2	2	2			6	1	29	0	0	4	0
07/16/2017 02:40 AM	07/16/2017 02:44 AM		3	Bridget Jones's Baby	18	7	2	1	1	2	2	2	2	2			4	2	24	1	0	1	0
07/14/2017 06:11 PM	07/14/2017 06:13 PM		2	Bridget Jones's Baby	18	7	1	1	2	2	2	2	2	2		none	6	2	40	0	0	1	0
07/16/2017 04:57 AM	07/16/2017 05:00 AM		4	Brother Bear 2	3	7	1	1	2	2	2	2	2	2			4	2	28	0	0	4	0
07/16/2017 02:45 PM	07/16/2017 02:48 PM		2	Caddyshack	5	8	1	1	2	2	2	2	2	2			6	1	45	0	0	1	0
07/15/2017 12:07 AM	07/15/2017 12:09 AM		4	Captain America - Civil War	1	9	2	2	1	2	2	2	2	2			4	2	22	1	1	2	0
07/16/2017 11:46 AM	07/16/2017 11:50 AM		2	Captain America - Civil War	1	8	1	1	2	2	2	2	2	2			1	1	25	0	0	2	0
07/16/2017 05:46 PM	07/16/2017 05:49 PM		2	Captain America - Civil War	1	9	1	1	2	2	2	2	2	2			4	2	34	0	0	2	0
07/14/2017 09:19 PM	07/14/2017 09:23 PM		3	Captain Underpants	9	6	1	1	2	2	2	2	2	2		I thought it was pretty funny but I fell a sleep on this one too.	4	2	31	0	0	4	0
07/14/2017 10:22 PM	07/14/2017 10:23 PM		3	Captain Underpants	9	2	1	1	2	2	1	2	2	2			5	2	38	0	0	4	0
07/14/2017 08:04 PM	07/14/2017 08:10 PM		3	Cars 3	3	8	1	1	1	1	2	2	2	2			7	2	33	0	0	4	0
07/14/2017 08:58 PM	07/14/2017 09:00 PM		3	Cars 3	3	9	1	1	2	2	2	2	2	2			7	1	30	0	0	4	0
07/16/2017 03:18 AM	07/16/2017 03:21 AM		3	Cars 3	3	7	1	1	2	2	1	2	2	2			4	1	28	0	0	4	0
07/16/2017 04:37 AM	07/16/2017 04:38 AM		3	Cars 3	3	3	1	1	2	2	2	2	2	2			9	2	39	0	0	4	0
07/15/2017 04:12 PM	07/15/2017 04:16 PM		3	Cars 3	3	9	3	3	2	2	2	2	2	2			6	2	35	1	1	4	0
07/15/2017 03:37 PM	07/15/2017 03:40 PM		3	Cars 3	3	8	1	1	2	2	2	2	2	2			2	2	20	0	0	4	0
07/16/2017 12:08 AM	07/16/2017 12:12 AM		3	Cars 3	3	8	1	1	2	2	2	2	2	2			5	2	32	0	0	4	0
07/14/2017 06:09 PM	07/14/2017 06:11 PM		4	Casablanca	17	9	2	2	2	2	2	2	2	2			4	1	40	1	1	6	0
07/14/2017 11:28 PM	07/14/2017 11:30 PM		4	Casino	6	10	1	5	2	1	2	2	2	2			6	1	35	0	1	6	0
07/14/2017 08:06 PM	07/14/2017 08:09 PM		2	Casino	6	9	1	1	2	1	2	1	2	2		one of my favorite movies	5	1	33	0	0	6	0
07/16/2017 05:26 PM	07/16/2017 05:29 PM		2	Cast Away	8	10	3	3	2	2	2	2	2	2		No	5	2	30	1	1	6	0
07/14/2017 08:55 PM	07/14/2017 08:58 PM		2	Central Intelligence	5	6	1	1	2	2	2	2	2	2		na	4	2	27	0	0	1	0
07/16/2017 03:24 PM	07/16/2017 03:28 PM		2	Charlie and the Chocolate Factory	9	8	1	1	2	2	2	2	2	2			7	1	34	0	0	4	0
07/15/2017 04:12 AM	07/15/2017 04:15 AM		3	CHIPS	5	7	1	1	2	2	2	2	2	2			8	2	32	0	0	1	0
07/14/2017 11:50 PM	07/14/2017 11:55 PM		4	CHIPS	5	3	1	1	2	2	2	2	2	2		its a silly action comedy, nothing to cry about	4	1	33	0	0	1	0
07/15/2017 02:04 AM	07/15/2017 02:05 AM		2	CHIPS	5	7	1	1	2	1	2	2	2	2			4	1	26	0	0	1	0
07/16/2017 03:30 PM	07/16/2017 03:39 PM		2	CHIPS	5	7	1	1	2	2	2	2	2	2		no	5	2	32	0	0	1	0
07/15/2017 03:37 PM	07/15/2017 03:39 PM		4	CHIPS	5	7	1	1	2	2	2	2	2	2		It was amusing.	4	1	28	0	0	1	0
07/14/2017 08:46 PM	07/14/2017 08:50 PM		2	Chitty chirty bang bang	9	6	1	1	2	1	2	1	2	2			6	1	33	0	0	4	0
07/15/2017 07:36 PM	07/15/2017 07:40 PM		2	Christine	13	8	1	1	2	2	2	2	2	2		It a Stephen King based movie, no crying but a lot of killing.	4	2	51	0	0	2	0
07/15/2017 04:33 PM	07/15/2017 04:36 PM		4	Cinderella	9	6	1	1	2	1	1	2	1	2			4	2	36	0	0	4	0
07/16/2017 01:44 AM	07/16/2017 01:47 AM		2	Clown	13	5	1	1	2	2	2	2	2	2			7	2	25	0	0	2	0
07/16/2017 03:44 AM	07/16/2017 03:46 AM		3	Clue	5	10	1	1	2	2	2	2	2	2			1	2	30	0	0	1	0
07/15/2017 09:22 AM	07/15/2017 09:25 AM		4	Creed	8	8	1	1	2	1	2	1	2	2			6	1	24	0	0	6	0
07/14/2017 11:04 PM	07/14/2017 11:08 PM		2	Creed	8	7	2	3	1	2	2	2	2	2			5	1	26	1	1	6	0
07/15/2017 03:46 PM	07/15/2017 03:48 PM		3	D3	5	7	1	1	2	2	2	2	2	2			4	2	29	0	0	1	0
07/14/2017 09:15 PM	07/14/2017 09:20 PM		2	Dances with wolves	8	10	1	1	2	1	2	2	2	2			7	1	48	0	0	6	0
07/15/2017 03:05 AM	07/15/2017 03:08 AM		2	Deadpool	1	2	1	1	2	2	2	2	2	2			7	2	34	0	0	2	0
07/14/2017 09:15 PM	07/14/2017 09:18 PM		2	Deadpool	1	10	1	1	2	2	2	1	2	2			4	2	31	0	0	2	0
07/16/2017 10:51 AM	07/16/2017 10:53 AM		4	Deadpool	1	8	1	1	2	2	1	2	1	2			5			0	0	2	0
07/14/2017 09:04 PM	07/14/2017 09:06 PM		2	Death Spa	13	3	1	1	2	2	1	2	2	2			4	1	31	0	0	2	0
07/14/2017 11:26 PM	07/14/2017 11:29 PM		4	Demon Seed	19	5	1	1	2	1	2	2	2	2		No.	3	1	52	0	0	3	0
07/15/2017 08:24 AM	07/15/2017 08:27 AM		3	Departed	6	8	1	1	2	2	2	2	2	2			4	1	33	0	0	6	0
07/15/2017 01:48 AM	07/15/2017 01:50 AM		3	Despicable Me	3	9	1	1	2	1	2	2	2	2		n/a	10	1	27	0	0	4	0
07/14/2017 09:13 PM	07/14/2017 09:15 PM		3	Despicable Me	3	10	1	2	2	2	2	2	2	2			10	2	25	0	1	4	0
07/15/2017 02:53 AM	07/15/2017 03:04 AM		3	Despicable Me 3	3	8	2	1	2	1	2	2	2	2			11	1	26	1	0	4	0
07/15/2017 03:47 PM	07/15/2017 03:50 PM		3	Despicable Me 3	3	9	1	1	2	1	2	2	2	2			1	1	24	0	0	4	0
07/14/2017 08:03 PM	07/14/2017 08:06 PM		2	Despicable Me 3	3	9	1	1	2	2	2	2	2	2			6	2	34	0	0	4	0
07/14/2017 09:14 PM	07/14/2017 09:16 PM		3	Despicable Me 3	3	7	1	1	2	2	2	2	2	2			6	2	28	0	0	4	0
07/14/2017 10:18 PM	07/14/2017 10:24 PM		4	Despicable Me 3	3	8	1	1	2	2	2	2	2	2		It was a funny movie	8	1	22	0	0	4	0
07/14/2017 11:12 PM	07/14/2017 11:14 PM		3	Despicable Me 3	3	9	1	1	2	2	2	2	2	2			6	1	32	0	0	4	0
07/14/2017 11:21 PM	07/14/2017 11:28 PM		4	Despicable Me 3	3	6	1	1	2	2	1	2	2	2		no	6	1	35	0	0	4	0
07/14/2017 11:57 PM	07/15/2017 12:01 AM		3	Despicable Me 3	3	10	1	1	2	2	2	2	2	2			5	1	35	0	0	4	0
07/15/2017 12:50 AM	07/15/2017 12:58 AM		3	Despicable Me 3	3	4	1	1	2	2	2	2	2	2			6	2	42	0	0	4	0
07/15/2017 02:51 AM	07/15/2017 02:54 AM		3	Despicable Me 3	3	7	1	1	2	2	2	2	2	2			6	2	35	0	0	4	0
07/15/2017 02:55 AM	07/15/2017 03:00 AM		3	Despicable Me 3	3	7	1	1	2	2	2	2	2	2			3	2	24	0	0	4	0
07/15/2017 03:21 AM	07/15/2017 03:25 AM		3	Despicable Me 3	3	6	1	1	2	2	2	1	2	2			5	1	33	0	0	4	0
07/15/2017 04:33 AM	07/15/2017 04:36 AM		3	Despicable Me 3	3	8	1	1	2	2	2	2	2	2			2	1	44	0	0	4	0
07/15/2017 10:54 PM	07/15/2017 10:57 PM		3	Despicable Me 3	3	5	1	1	2	2	2	2	2	2			9	2	27	0	0	4	0
07/15/2017 12:36 AM	07/15/2017 12:38 AM		3	Despicable Me 3	3	6	1	1	2	2	2	2	1	2			5	1	33	0	0	4	0
07/16/2017 03:10 PM	07/16/2017 03:13 PM		3	Despicable Me 3	3	9	2	2	1	1	2	2	2	2		No	9	1	22	1	1	4	0
07/14/2017 08:04 PM	07/14/2017 08:06 PM		3	Despicable Me 3	3	10	1	1	2	2	2	1	2	2			4	1	32	0	0	4	0
07/14/2017 06:22 PM	07/14/2017 06:23 PM		2	Despicable Me 3	3	1	1	1	2	2	2	2	2	2			6	1	39	0	0	4	0
07/14/2017 08:06 PM	07/14/2017 08:08 PM		3	Despicable Me 3	3	6	1	1	2	2	2	2	2	2			5	2	33	0	0	4	0
07/15/2017 04:53 AM	07/15/2017 04:56 AM		3	Despicable Me 3	3	4	1	1	2	2	2	2	2	2			6	1	35	0	0	4	0
07/15/2017 05:17 AM	07/15/2017 05:22 AM		3	Despicable Me 3	3	5	1	1	1	2	2	2	2	2			6	2	39	0	0	4	0
07/15/2017 02:13 AM	07/15/2017 02:14 AM		2	Die Hard	1	10	1	1	2	2	2	2	2	2			8	1	31	0	0	2	0
07/14/2017 08:45 PM	07/14/2017 08:48 PM		2	Die Hard	1	10	1	1	2	2	2	2	2	2			5	1	32	0	0	2	0
07/15/2017 05:50 PM	07/15/2017 05:53 PM		2	Die Hard	1	9	1	1	2	2	2	2	2	2		No	4	1	35	0	0	2	0
07/14/2017 09:31 PM	07/14/2017 09:35 PM		2	Doctor Strange	1	6	1	1	2	2	2	2	2	2			8	1	40	0	0	2	0
07/14/2017 09:35 PM	07/14/2017 09:36 PM		4	Doctor Strange	1	8	1	1	2	2	2	2	2	2			1	1	23	0	0	2	0
07/16/2017 05:54 AM	07/16/2017 05:58 AM		4	Doctor Strange	1	8	1	1	2	2	2	1	2	2			5	1	25	0	0	2	0
07/14/2017 10:08 PM	07/14/2017 10:12 PM		2	Doctor Strange	1	6	1	1	2	1	2	2	2	2			5	2	49	0	0	2	0
07/15/2017 05:11 AM	07/15/2017 05:14 AM		2	Doctor Strange	1	8	1	1	2	2	2	2	2	2			2	1	32	0	0	2	0
07/14/2017 08:46 PM	07/14/2017 08:47 PM		2	Doctor Strange	1	8	1	1	2	2	2	2	2	2			4	1	55	0	0	2	0
07/16/2017 02:06 AM	07/16/2017 02:08 AM		4	Doctor Who	19	10	1	1	2	2	2	2	2	2		no	5	1	28	0	0	3	0
07/14/2017 10:07 PM	07/14/2017 10:11 PM		4	Don't Think Twice	5	9	1	1	2	2	2	2	2	2		n/a	4	2	48	0	0	1	0
07/16/2017 10:38 AM	07/16/2017 10:41 AM		2	Donnie Darko	8	10	2	3	1	1	2	1	2	2			9	2	19	1	1	6	0
07/16/2017 01:36 PM	07/16/2017 01:39 PM		2	Dope	5	8	1	1	2	2	2	2	2	2			5	1	25	0	0	1	0
07/14/2017 11:49 PM	07/14/2017 11:51 PM		4	Dragon Blade	1	4	1	1	2	2	2	2	2	2			10	1	18	0	0	2	0
07/16/2017 05:14 AM	07/16/2017 05:19 AM		2	Dumb & Dumber	5	10	1	1	2	2	2	2	2	2			6	2	36	0	0	1	0
07/16/2017 03:30 PM	07/16/2017 03:34 PM		2	Dune	19	5	1	1	2	2	2	2	2	2		None. This movie is bleak and not great.	4	1	31	0	0	3	0
07/14/2017 08:16 PM	07/14/2017 08:18 PM		3	Dunkirk	8	10	1	2	1	1	2	1	2	2			10	1	26	0	1	6	0
07/14/2017 08:33 PM	07/14/2017 08:36 PM		3	eagle	12	8	1	1	2	2	2	2	2	2		no	4	1	67	0	0	6	0
07/16/2017 01:41 PM	07/16/2017 01:47 PM		3	Edge of Tomorrow	1	10	1	1	2	2	2	2	1	2			4	1	31	0	0	2	0
07/16/2017 08:40 AM	07/16/2017 08:46 AM		3	Everything Everything	17	8	2	3	2	2	2	2	2	1	It won't let me select "yes" and move on, but I have MS	Her situation was very similar to my own.	3	2	49	1	1	6	0
07/14/2017 09:10 PM	07/14/2017 09:13 PM		3	Fantastic Beasts and Where to Find Them	10	9	1	1	2	2	2	2	2	2			2	2	26	0	0	3	0
07/15/2017 06:30 AM	07/15/2017 06:32 AM		2	Fargo	6	8	1	1	2	2	2	2	2	2		my emotions were neutral	4	1	25	0	0	6	0
07/16/2017 02:43 PM	07/16/2017 02:50 PM		3	Fast & Furious 8	1	7	1	1	2	2	2	2	2	2			6	2	51	0	0	2	0
07/15/2017 01:01 AM	07/15/2017 01:03 AM		4	Fast & Furious 8	1	7	1	1	2	2	2	2	2	2			4	1	28	0	0	2	0
07/16/2017 04:29 PM	07/16/2017 04:32 PM		2	Fast & Furious 8	1	10	1	1	2	2	2	2	2	2			5	2	40	0	0	2	0
07/14/2017 04:52 PM	07/14/2017 04:54 PM		2	Fast and Furious 7	1	7	1	1	2	1	2	2	2	2		No	9	1	41	0	0	2	0
07/15/2017 08:30 PM	07/15/2017 08:34 PM		4	Fast and Furious 7	1	6	1	1	2	2	2	1	2	2		No	7	1	32	0	0	2	0
07/16/2017 04:01 PM	07/16/2017 04:03 PM		4	Fate of the Furious	1	7	1	1	2	2	2	1	2	2			6	1	26	0	0	2	0
07/16/2017 03:57 PM	07/16/2017 03:59 PM		4	Fate/Stay Night UBW	3	9	1	1	2	2	2	2	2	2			4	1	22	0	0	4	0
07/14/2017 11:43 PM	07/14/2017 11:45 PM		4	Fear and Loathing in Las Vegas	5	10	1	1	2	2	2	1	2	2			3	1	26	0	0	1	0
07/14/2017 09:18 PM	07/14/2017 09:24 PM		2	Fences	8	10	3	1	2	2	2	2	2	2			6	2	35	1	0	6	0
07/15/2017 02:46 AM	07/15/2017 02:56 AM		2	Fences	8	7	3	2	2	2	2	2	2	2			11	1	43	1	1	6	0
07/14/2017 02:57 PM	07/14/2017 03:01 PM		2	Fences	8	9	1	1	2	2	2	2	2	2			9	2	56	0	0	6	0
07/16/2017 01:32 AM	07/16/2017 01:35 AM		2	Finding Dory	3	8	2	2	2	2	2	2	2	2		reacted to finding parents. I'm a parent.	1	2	46	1	1	4	0
07/14/2017 09:24 PM	07/14/2017 09:27 PM		2	Finding Nemo	3	9	3	3	2	2	2	2	2	2			9	2	38	1	1	4	0
07/16/2017 05:30 PM	07/16/2017 05:34 PM		2	Finding Neverland	4	1	1	1	2	2	1	1	2	2			4	2	37	0	0	6	0
07/15/2017 12:16 AM	07/15/2017 12:18 AM		4	Fist Fight	5	7	1	1	2	2	2	2	2	2			5	2	32	0	0	1	0
07/14/2017 09:25 PM	07/14/2017 09:28 PM		3	Fist Fight	5	6	1	1	2	2	2	2	1	2			8	1	28	0	0	1	0
07/14/2017 08:34 PM	07/14/2017 08:39 PM		2	flightplan	1	9	2	2	1	2	2	2	2	2			4	1	49	1	1	2	0
07/14/2017 10:33 PM	07/14/2017 10:37 PM		2	Foeign Correspondent	2	8	1	1	2	2	2	2	1	2			5	1	32	0	0	3	0
07/15/2017 09:29 PM	07/15/2017 09:32 PM		2	Following	16	4	1	1	2	2	2	2	2	2			4	2	24	0	0	6	0
07/15/2017 04:17 AM	07/15/2017 04:20 AM		4	For Love and Honor	17	7	1	2	1	2	1	2	2	2			3	2	23	0	1	6	0
07/14/2017 09:00 PM	07/14/2017 09:03 PM		2	Forest Gump	5	9	3	2	1	2	2	2	2	2			5	1	29	1	1	1	0
07/15/2017 12:45 AM	07/15/2017 12:48 AM		2	Forest Gump	5	10	3	3	1	1	2	1	2	2			7	1	37	1	1	1	0
07/15/2017 02:05 AM	07/15/2017 02:11 AM		2	Friday the 13th	13	6	1	1	2	2	2	2	2	2			5	2	26	0	0	2	0
07/14/2017 06:26 PM	07/14/2017 06:32 PM		2	Frozen	3	9	1	1	2	2	2	2	2	2			7	2	58	0	0	4	0
07/15/2017 12:48 PM	07/15/2017 12:52 PM		2	Game of thrones	19	7	1	1	2	2	2	2	2	2		no	9	2	34	0	0	3	0
07/14/2017 10:48 PM	07/14/2017 10:52 PM		4	Gangs of New York	8	9	2	1	2	2	2	2	2	2			6	1	37	1	0	6	0
07/15/2017 02:13 AM	07/15/2017 02:16 AM		4	Get Out	13	9	2	3	1	2	2	2	2	2			6	1	22	1	1	2	0
07/16/2017 02:52 PM	07/16/2017 02:54 PM		3	Get Out	13	10	2	3	2	2	2	2	2	2			6	2	32	1	1	2	0
07/14/2017 11:51 PM	07/14/2017 11:52 PM		3	Get Out	13	9	1	1	2	2	2	2	2	2			7	1	38	0	0	2	0
07/15/2017 02:16 AM	07/15/2017 02:20 AM		2	Get Out	13	9	1	1	2	2	2	2	2	2			5	2	39	0	0	2	0
07/15/2017 08:19 AM	07/15/2017 08:26 AM		4	Get Out	13	7	1	1	2	2	2	2	2	2			7	2	27	0	0	2	0
07/15/2017 05:36 PM	07/15/2017 05:38 PM		4	Get Out	13	10	1	1	2	2	2	2	2	2			5	2	42	0	0	2	0
07/15/2017 07:24 PM	07/15/2017 07:26 PM		2	Get Out	13	9	1	1	2	2	2	2	2	2			8	1	19	0	0	2	0
07/14/2017 10:18 PM	07/14/2017 10:20 PM		4	Get Out	13	10	1	1	2	2	2	2	2	2			4	2	23	0	0	2	0
07/14/2017 11:25 PM	07/14/2017 11:32 PM		2	Get Out	13	8	1	1	2	2	2	1	2	2			8	2	34	0	0	2	0
07/14/2017 11:43 PM	07/14/2017 11:44 PM		3	Get Out	13	6	1	1	2	1	2	2	2	2			5	1	25	0	0	2	0
07/15/2017 03:50 PM	07/15/2017 03:54 PM		2	Get Out	13	8	1	1	2	2	2	2	2	2			6	1	32	0	0	2	0
07/16/2017 12:16 PM	07/16/2017 12:19 PM		4	Ghost In The Shell	1	4	1	1	2	2	2	2	2	2			7	2	22	0	0	2	0
07/14/2017 09:04 PM	07/14/2017 09:08 PM		2	Ghost In The Shell	1	6	1	1	2	2	2	2	2	2			4	1	22	0	0	2	0
07/15/2017 04:42 AM	07/15/2017 04:45 AM		2	Ghostbusters	5	8	1	2	2	2	2	2	2	2			4	2	35	0	1	1	0
07/16/2017 01:24 AM	07/16/2017 01:27 AM		4	Giant	8	10	1	1	2	2	2	2	2	2			5	1	30	0	0	6	0
07/14/2017 09:23 PM	07/14/2017 09:25 PM		2	Gifted	8	10	3	3	1	2	2	2	2	2			5	2	31	1	1	6	0
07/15/2017 06:58 PM	07/15/2017 07:01 PM		3	Gifted	8	9	1	1	1	2	2	2	2	2			4	1	24	0	0	6	0
07/15/2017 12:52 AM	07/15/2017 12:55 AM		2	Glengarry Glen Ross	8	10	1	1	2	2	2	2	2	2			4	1	31	0	0	6	0
07/14/2017 03:03 PM	07/14/2017 03:05 PM		3	Godzilla	1	8	1	1	2	2	2	2	2	2			5	1	23	0	0	2	0
07/15/2017 02:25 AM	07/15/2017 02:30 AM		2	Gold	8	8	2	1	2	1	2	1	2	2			7	1	45	1	0	6	0
07/14/2017 08:58 PM	07/14/2017 09:00 PM		2	Gone baby Gone	6	4	1	1	2	2	2	2	2	2			6	2	34	0	0	6	0
07/15/2017 02:07 AM	07/15/2017 02:13 AM		2	Gone with the wind	8	7	2	2	2	2	1	2	2	2		old but classic movie	6	2	37	1	1	6	0
07/16/2017 04:22 PM	07/16/2017 04:25 PM		2	Grey's Anatomy	8	10	3	3	2	2	2	2	2	2			7	2	19	1	1	6	0
07/14/2017 09:45 PM	07/14/2017 10:07 PM		2	Guardians of the Galaxy	1	10	1	1	2	2	2	2	2	2			7	1	30	0	0	2	0
07/15/2017 01:11 AM	07/15/2017 01:13 AM		3	Guardians of the Galaxy	1	9	1	1	2	2	2	1	2	2			5	1	27	0	0	2	0
07/14/2017 08:50 PM	07/14/2017 08:52 PM		2	Guardians of the Galaxy	1	10	1	1	2	2	2	2	2	2			8	1	37	0	0	2	0
07/14/2017 11:47 PM	07/14/2017 11:51 PM		3	Guardians of the Galaxy	1	10	1	1	2	2	2	2	2	2		It was an amazing movie. Was was emotionally thrilled!	5	1	29	0	0	2	0
07/15/2017 05:09 AM	07/15/2017 05:17 AM		3	Guardians of the Galaxy	1	8	1	1	2	2	2	2	2	2			4	1	45	0	0	2	0
07/14/2017 08:09 PM	07/14/2017 08:12 PM		3	Guardians of the Galaxy	1	10	1	1	2	1	2	2	2	2			6	2	27	0	0	2	0
07/15/2017 02:49 AM	07/15/2017 02:54 AM		3	Guardians of the Galaxy	1	9	3	2	1	2	2	2	2	2		I was surprised at how much I enjoyed it.	3	2	32	1	1	2	0
07/16/2017 04:49 PM	07/16/2017 04:55 PM		3	Guardians of the Galaxy Vol. 2	1	9	1	1	2	2	2	2	2	2			5	1	46	0	0	2	0
07/16/2017 03:15 AM	07/16/2017 03:19 AM		4	Guardians of the Galaxy Vol. 2	1	9	3	3	2	2	2	2	2	2			3	1	28	1	1	2	0
07/15/2017 11:58 PM	07/16/2017 12:00 AM		3	Guardians of the Galaxy Vol. 2	1	10	2	2	2	2	2	2	1	2			5	2	19	1	1	2	0
07/15/2017 07:49 PM	07/15/2017 07:51 PM		3	Guardians of the Galaxy Vol. 2	1	7	1	1	2	2	2	2	2	2			4	1	26	0	0	2	0
07/15/2017 12:48 AM	07/15/2017 12:51 AM		3	Guardians of the Galaxy Vol. 2	1	9	1	2	1	1	2	2	2	2			5	2	26	0	1	2	0
07/15/2017 03:15 PM	07/15/2017 03:18 PM		3	Guardians of the Galaxy Vol. 2	1	8	1	1	2	1	2	2	1	2			10	1	31	0	0	2	0
07/15/2017 06:18 PM	07/15/2017 06:21 PM		3	Guardians of the Galaxy Vol. 2	1	8	1	1	2	1	2	1	2	2			4	2	31	0	0	2	0
07/14/2017 09:40 PM	07/14/2017 09:46 PM		3	Guardians of the Galaxy Vol. 2	1	8	1	1	2	1	2	2	2	2			6	1	34	0	0	2	0
07/15/2017 02:47 AM	07/15/2017 02:49 AM		3	Guardians of the Galaxy Vol. 2	1	9	1	1	2	2	2	2	2	2			6	1	33	0	0	2	0
07/14/2017 09:05 PM	07/14/2017 09:09 PM		3	Guardians of the Galaxy Vol. 2	1	9	1	1	2	2	2	2	2	2			6	1	37	0	0	2	0
07/16/2017 01:20 AM	07/16/2017 01:25 AM		3	Guardians of the Galaxy Vol. 2	1	9	1	2	2	2	2	2	2	2			4	2	38	0	1	2	0
07/15/2017 12:35 PM	07/15/2017 12:39 PM		3	Guardians of the Galaxy Vol. 2	1	10	2	2	1	2	2	2	2	2			4	1	29	1	1	2	0
07/14/2017 09:23 PM	07/14/2017 09:27 PM		3	Guardians of the Galaxy Vol. 2	1	8	1	3	1	2	2	2	2	2		The scene of the father and son playing catch made me emotional	4	1	37	0	1	2	0
07/15/2017 01:22 AM	07/15/2017 01:25 AM		3	Guardians of the Galaxy Vol. 2	1	8	1	2	1	2	2	2	2	2			4	2	32	0	1	2	0
07/16/2017 02:02 AM	07/16/2017 02:05 AM		3	Guardians of the Galaxy Vol. 2	1	7	1	1	2	1	2	2	2	2			6	1	31	0	0	2	0
07/15/2017 02:57 PM	07/15/2017 03:03 PM		2	Hacksaw Ridge	8	9	1	1	2	2	2	2	2	2			4	1	30	0	0	6	0
07/15/2017 04:59 PM	07/15/2017 05:03 PM		4	Hannah and her sisters	5	10	1	1	2	1	2	2	2	2			4	1	40	0	0	1	0
07/14/2017 11:01 PM	07/14/2017 11:02 PM		3	Harry Potter	10	9	1	1	2	2	2	2	2	2			5	1	27	0	0	3	0
07/16/2017 02:51 AM	07/16/2017 02:56 AM		2	Harry Potter and the Deathly Hallows â€“ Part 2	10	10	4	5	2	1	2	1	2	2			6	2	20	1	1	3	0
07/15/2017 10:52 AM	07/15/2017 10:55 AM		2	Harry Potter and the Deathly Hallows â€“ Part 2	10	10	1	1	2	2	2	2	2	2			9	1	25	0	0	3	0
07/14/2017 09:48 PM	07/14/2017 09:51 PM		3	Harry Potter and the Order of the Phoenix	10	10	1	1	2	2	2	2	2	2			4	2	21	0	0	3	0
07/16/2017 02:40 PM	07/16/2017 02:42 PM		2	Hell House	13	8	1	1	2	2	2	2	2	2			8	2	23	0	0	2	0
07/14/2017 11:07 PM	07/14/2017 11:09 PM		4	Hellraiser	13	8	1	1	2	2	1	2	2	2			4	1	26	0	0	2	0
07/15/2017 09:36 PM	07/15/2017 09:39 PM		2	Hellraiser	13	6	1	1	2	2	2	2	2	2			1	2	25	0	0	2	0
07/14/2017 09:20 PM	07/14/2017 09:22 PM		3	Her	8	10	4	4	1	2	2	2	2	2			2	1	22	1	1	6	0
07/15/2017 05:27 AM	07/15/2017 05:30 AM		2	Hidden Figures	8	10	1	1	2	2	2	2	2	2			10	2	48	0	0	6	0
07/16/2017 02:46 PM	07/16/2017 02:51 PM		2	Hidden Figures	8	10	3	2	2	2	2	2	2	2		Great movie and historically based. This is the reason for the tears!	3	2	60	1	1	6	0
07/14/2017 09:02 PM	07/14/2017 09:07 PM		2	Hidden Figures	8	10	3	3	2	2	2	2	2	2			8	2	55	1	1	6	0
07/14/2017 10:09 PM	07/14/2017 10:12 PM		4	Hidden Figures	8	8	1	1	2	2	2	2	2	2			8	2	50	0	0	6	0
07/15/2017 12:13 PM	07/15/2017 12:18 PM		3	Hidden Figures	8	9	1	1	2	1	2	2	2	2			6	1	29	0	0	6	0
07/15/2017 01:14 PM	07/15/2017 01:18 PM		2	Horror Hotel	13	10	1	1	2	2	2	2	2	2			4	2	36	0	0	2	0
07/15/2017 02:31 AM	07/15/2017 02:34 AM		4	Hot Persuit	5	6	1	1	2	2	2	2	2	2			1	1	48	0	0	1	0
07/15/2017 05:31 PM	07/15/2017 05:34 PM		2	Hotel Transylvania	3	10	2	1	1	1	2	2	1	1	depression, anxiety		6	2	27	1	0	4	0
07/14/2017 10:00 PM	07/14/2017 10:04 PM		2	Hunger Games	1	10	1	1	2	2	2	2	2	2			7	2	33	0	0	2	0
07/14/2017 09:42 PM	07/14/2017 09:44 PM		4	Hush	13	6	1	1	2	2	2	2	2	2			5	1	23	0	0	2	0
07/15/2017 04:01 AM	07/15/2017 04:03 AM		2	Hush	13	9	1	1	2	2	2	2	2	2			8	2	37	0	0	2	0
07/16/2017 06:23 AM	07/16/2017 06:27 AM		4	Hush	13	8	1	1	2	2	2	2	2	2			7	2	25	0	0	2	0
07/16/2017 06:18 PM	07/16/2017 06:21 PM		2	Hush	13	7	1	1	2	2	2	2	2	2			3	2	29	0	0	2	0
07/14/2017 08:55 PM	07/14/2017 08:58 PM		2	I Am Legend	8	9	1	1	2	1	2	2	2	2		n/a	4	2	26	0	0	6	0
07/16/2017 05:23 PM	07/16/2017 05:29 PM		4	I am Not Your Negro	8	9	1	1	2	2	2	2	2	2			6	2	60	0	0	6	0
07/16/2017 05:21 PM	07/16/2017 05:23 PM		2	Idiocracy	5	9	1	1	2	2	2	1	2	2			6	2	34	0	0	1	0
07/14/2017 09:33 PM	07/14/2017 09:36 PM		2	Inception	19	10	1	2	2	2	2	2	2	2		None.	10	1	25	0	1	3	0
07/14/2017 09:00 PM	07/14/2017 09:06 PM		4	Inception	19	10	1	1	2	2	2	2	1	2			6	1	20	0	0	3	0
07/14/2017 03:48 PM	07/14/2017 03:50 PM		2	Independence Day	19	6	1	1	2	2	2	2	2	2			7	1	33	0	0	3	0
07/15/2017 12:30 PM	07/15/2017 12:32 PM		4	Inglorious Basterds	1	9	1	1	2	2	2	2	2	2			4	1	27	0	0	2	0
07/15/2017 03:58 PM	07/15/2017 04:02 PM		4	Inside Out	9	10	3	3	1	2	2	2	2	2			5	2	24	1	1	4	0
07/14/2017 08:45 PM	07/14/2017 08:47 PM		2	Interstellar	19	8	1	1	2	2	2	2	2	2			7	1	31	0	0	3	0
07/14/2017 09:31 PM	07/14/2017 09:35 PM		2	Interstellar	19	9	1	1	2	2	2	2	2	2			4	1	32	0	0	3	0
07/15/2017 08:23 PM	07/15/2017 08:28 PM		2	Interstellar	19	8	2	2	1	2	2	2	2	2		I wanted to see the film for over a year. I was able to watch it on DirectTV in the motel room last week.	8	1	48	1	1	3	0
07/14/2017 09:32 PM	07/14/2017 09:49 PM		3	Interstellar	19	8	1	1	2	2	2	1	2	2			5	1	28	0	0	3	0
07/15/2017 02:16 PM	07/15/2017 02:18 PM		4	Iron Man	1	5	1	1	2	2	2	2	2	2		No.	3	1	28	0	0	2	0
07/15/2017 08:36 AM	07/15/2017 08:39 AM		3	IT COMES AT NIGHT	13	9	1	1	2	2	2	1	2	2			6	2	37	0	0	2	0
07/16/2017 03:43 AM	07/16/2017 03:45 AM		2	Jack Reacher: Never Go Back	1	7	1	1	2	1	2	2	2	2		n/a	11	2	22	0	0	2	0
07/14/2017 09:16 PM	07/14/2017 09:19 PM		2	Jason Bourne	1	7	1	1	2	2	2	2	2	2			8	1	29	0	0	2	0
07/15/2017 12:20 AM	07/15/2017 12:24 AM		4	John Wick	1	10	1	1	2	2	2	1	2	2			1	1	34	0	0	2	0
07/15/2017 02:13 AM	07/15/2017 02:16 AM		4	John Wick	1	9	1	2	2	2	2	1	2	2			4	2	27	0	1	2	0
07/15/2017 10:54 PM	07/15/2017 10:57 PM		4	John Wick 2	1	7	2	2	2	2	2	2	1	2			5	1	25	1	1	2	0
07/15/2017 12:37 AM	07/15/2017 12:45 AM		2	John Wick 2	1	9	1	1	2	2	2	2	2	2			11	1	30	0	0	2	0
07/14/2017 08:20 PM	07/14/2017 08:23 PM		2	John Wick 2	1	9	1	1	2	2	2	2	2	2			9	1	27	0	0	2	0
07/15/2017 02:10 AM	07/15/2017 02:14 AM		3	John Wick 2	1	9	1	1	2	2	2	2	2	2			7	1	43	0	0	2	0
07/15/2017 03:15 PM	07/15/2017 03:19 PM		4	John Wick 2	1	10	1	1	2	2	1	2	2	2			6	1	45	0	0	2	0
07/15/2017 06:49 PM	07/15/2017 06:52 PM		4	John Wick 2	1	9	1	1	2	2	2	2	2	2			4	1	30	0	0	2	0
07/16/2017 02:23 PM	07/16/2017 02:25 PM		2	John Wick 2	1	8	1	1	2	2	2	2	2	2		no	5	1	36	0	0	2	0
07/15/2017 10:20 PM	07/15/2017 10:23 PM		4	John Wick 2	1	9	1	1	2	2	2	2	2	2			3	2	41	0	0	2	0
07/14/2017 10:35 PM	07/14/2017 10:37 PM		4	John Wick 2	1	8	1	1	2	2	2	2	1	2			3	1	26	0	0	2	0
07/14/2017 10:52 PM	07/14/2017 10:54 PM		4	John Wick 2	1	8	1	1	2	1	2	2	2	2			5	1	27	0	0	2	0
07/16/2017 04:16 AM	07/16/2017 04:18 AM		4	John Wick 2	1	10	1	1	2	2	2	2	2	2		none	9	1	42	0	0	2	0
07/15/2017 02:40 AM	07/15/2017 02:44 AM		2	John Wick 2	1	2	1	1	2	2	1	2	2	2			7	1	37	0	0	2	0
07/14/2017 08:17 PM	07/14/2017 08:21 PM		2	John Wick 2	1	8	1	1	2	2	2	1	2	2		I was very worried about the pit bull in the film considering dogs did not fare well in the first John Wick.	11			0	0	2	0
07/15/2017 06:54 PM	07/15/2017 06:57 PM		2	Jungle Book	9	10	5	2	2	2	2	2	2	2			4	1	23	1	1	4	0
07/14/2017 10:41 PM	07/14/2017 11:03 PM		2	Jurassic Park	1	9	2	3	1	2	2	2	2	2			4	1	33	1	1	2	0
07/14/2017 09:35 PM	07/14/2017 09:38 PM		2	Jurassic Park	1	8	1	1	2	2	2	2	2	2		N/A	4	2	26	0	0	2	0
07/16/2017 05:42 PM	07/16/2017 05:45 PM		3	Jurassic Park	1	9	1	1	2	2	2	2	2	2		No	9	2	46	0	0	2	0
07/15/2017 04:35 PM	07/15/2017 04:37 PM		4	just breathe	13	5	1	1	2	2	1	2	2	2		it was a nice horror film, nothing too spectacular or memorable though	4	2	26	0	0	2	0
07/16/2017 03:47 AM	07/16/2017 03:48 AM		2	Karate Kid	1	9	2	2	1	2	2	2	2	2			7	1	42	1	1	2	0
07/16/2017 02:51 PM	07/16/2017 02:54 PM		2	Keeping up with the Joneses	1	6	1	1	2	2	1	2	2	2		Also filmed in Atlanta	8	1	29	0	0	2	0
07/16/2017 07:23 AM	07/16/2017 07:27 AM		4	Kidnap	1	10	4	5	1	1	1	2	2	2			4	2	30	1	1	2	0
07/15/2017 01:06 AM	07/15/2017 01:12 AM		3	Kidnap	1	10	1	1	2	2	2	2	2	2		It makes me so mad when the woman kidnap the girl and gave the mother hard time when the mother tried to catch them. I yelled a lot during the movie	6	1	28	0	0	2	0
07/15/2017 02:22 AM	07/15/2017 02:25 AM		3	king arthur	1	9	1	1	2	2	2	2	2	2			5	1	31	0	0	2	0
07/16/2017 03:01 AM	07/16/2017 03:05 AM		4	King Kong Skull Island	1	10	3	2	1	2	2	2	2	2		king kong will make any one cry	3	2	46	1	1	2	0
07/14/2017 08:48 PM	07/14/2017 08:51 PM		3	King Kong Skull Island	1	8	1	1	2	2	2	2	2	2			5	1	41	0	0	2	0
07/14/2017 10:01 PM	07/14/2017 10:04 PM		4	King Kong Skull Island	1	5	1	1	2	2	1	1	2	2			7	1	36	0	0	2	0
07/16/2017 01:17 AM	07/16/2017 01:27 AM		3	King Kong Skull Island	1	8	1	1	2	2	2	2	2	2		I was happy	6	1	36	0	0	2	0
07/15/2017 08:01 PM	07/15/2017 08:05 PM		2	King Kong Skull Island	1	6	1	1	2	2	1	2	2	2			6	1	33	0	0	2	0
07/16/2017 12:37 AM	07/16/2017 12:42 AM		2	King Kong Skull Island	1	9	2	2	2	2	2	2	2	2			4	2	24	1	1	2	0
07/14/2017 09:33 PM	07/14/2017 09:37 PM		2	King Kong Skull Island	1	9	1	1	2	2	2	2	2	2			4	1	31	0	0	2	0
07/15/2017 07:42 AM	07/15/2017 07:44 AM		3	King Kong Skull Island	1	6	1	1	2	2	2	2	2	2			6	2	33	0	0	2	0
07/15/2017 01:16 AM	07/15/2017 01:19 AM		4	King Kong Skull Island	1	5	1	1	2	1	2	2	2	2			4	2	24	0	0	2	0
07/16/2017 05:57 PM	07/16/2017 05:59 PM		3	King Kong Skull Island	1	8	1	1	2	2	2	2	2	2			5	1	35	0	0	2	0
07/16/2017 02:04 AM	07/16/2017 02:10 AM		3	King Kong Skull Island	1	8	1	1	2	2	2	2	2	2			6	1	34	0	0	2	0
07/16/2017 12:47 AM	07/16/2017 12:52 AM		2	King Kong Skull Island	1	9	2	1	2	1	2	2	2	2			6	2	31	1	0	2	0
07/16/2017 04:17 PM	07/16/2017 04:21 PM		4	Kingsman	1	9	1	1	2	2	2	2	2	2			5	1	25	0	0	2	0
07/14/2017 10:13 PM	07/14/2017 10:15 PM		2	Knowing	19	8	1	1	2	1	2	1	2	2			6	1	39	0	0	3	0
07/16/2017 02:26 PM	07/16/2017 02:29 PM		3	Krampus	13	5	1	1	2	2	2	2	2	2			5	1	30	0	0	2	0
07/14/2017 06:21 PM	07/14/2017 06:24 PM		2	Kung Fu Panda 2	3	7	1	1	2	2	2	2	2	2			7	1	33	0	0	4	0
07/15/2017 05:01 AM	07/15/2017 05:07 AM		2	La La Land	15	9	2	2	2	1	2	2	2	2			6	2	43	1	1	6	0
07/15/2017 03:53 PM	07/15/2017 03:56 PM		2	La La Land	15	5	2	3	1	2	2	2	2	2			4	2	29	1	1	6	0
07/15/2017 12:11 AM	07/15/2017 12:13 AM		4	La La Land	15	5	1	1	2	1	1	2	2	2		It ended up being a bad movie, but I do typically cry easily at movies.	5	2	20	0	0	6	0
07/14/2017 09:04 PM	07/14/2017 09:06 PM		3	Last Action Hero	1	7	2	2	2	1	2	1	2	2			4	1	23	1	1	2	0
07/16/2017 03:37 AM	07/16/2017 03:40 AM		4	Legally Blonde	5	7	1	1	2	1	1	2	2	2			4	2	29	0	0	1	0
07/15/2017 12:54 AM	07/15/2017 12:57 AM		4	Lego Batman Movie	3	8	2	1	2	1	2	2	2	2			9	1	25	1	0	4	0
07/15/2017 03:22 PM	07/15/2017 03:25 PM		3	Lego Batman Movie	3	9	2	2	1	2	2	2	2	2			5	1	25	1	1	4	0
07/16/2017 05:17 AM	07/16/2017 05:21 AM		2	Lego Batman Movie	3	8	1	1	2	2	2	2	2	2			4	2	36	0	0	4	0
07/15/2017 12:04 AM	07/15/2017 12:07 AM		2	Lego Batman Movie	3	7	1	1	2	2	2	2	2	2			6	1	35	0	0	4	0
07/14/2017 09:12 PM	07/14/2017 09:17 PM		2	Lego Batman Movie	3	5	1	1	2	1	1	2	2	2			6	1	23	0	0	4	0
07/14/2017 11:29 PM	07/14/2017 11:33 PM		4	Lego Batman Movie	3	8	1	1	2	2	2	2	2	2			5	2	31	0	0	4	0
07/14/2017 11:37 PM	07/14/2017 11:40 PM		4	Lego Batman Movie	3	5	1	1	2	1	1	2	2	2			3	1	31	0	0	4	0
07/15/2017 06:22 PM	07/15/2017 06:28 PM		2	Life	19	8	2	1	2	2	2	2	2	2			3	1	52	1	0	3	0
07/14/2017 08:45 PM	07/14/2017 08:51 PM		4	Life	19	9	1	1	2	2	2	2	2	2			4	1	22	0	0	3	0
07/16/2017 04:51 AM	07/16/2017 04:53 AM		4	Life Aquatic	5	8	1	1	1	2	2	2	2	2			4	2	25	0	0	1	0
07/16/2017 12:42 AM	07/16/2017 12:48 AM		4	Life as we Know It	17	9	2	3	1	2	2	2	2	2		No further comments.	3	2	46	1	1	6	0
07/15/2017 12:46 PM	07/15/2017 12:51 PM		4	Limitless	21	8	1	1	2	2	2	1	2	2			3	1	35	0	0	2	0
07/16/2017 02:20 AM	07/16/2017 02:23 AM		4	Lion	8	9	1	2	2	1	2	2	1	2			4	2	26	0	1	6	0
07/14/2017 10:56 PM	07/14/2017 10:59 PM		4	Lion	8	10	3	3	2	1	2	2	2	2		Good movie	4	2	28	1	1	6	0
07/14/2017 08:51 PM	07/14/2017 08:54 PM		2	Lion	8	10	4	4	2	2	2	2	2	2			9	2	32	1	1	6	0
07/14/2017 09:22 PM	07/14/2017 09:25 PM		2	Lion	8	9	4	4	2	2	2	1	2	2			4	2	33	1	1	6	0
07/14/2017 08:25 PM	07/14/2017 08:28 PM		2	Lion	8	9	3	3	2	2	2	2	2	2			6	1	43	1	1	6	0
07/16/2017 06:25 AM	07/16/2017 06:28 AM		2	Lion	8	10	2	2	2	2	2	2	1	2			4	2	29	1	1	6	0
07/14/2017 08:10 PM	07/14/2017 08:13 PM		4	Lion	8	10	1	2	2	2	2	2	2	2			3	1	28	0	1	6	0
07/16/2017 04:35 AM	07/16/2017 04:37 AM		2	Lion	8	10	1	2	2	2	2	2	2	2		No	4	2	46	0	1	6	0
07/16/2017 05:17 PM	07/16/2017 05:27 PM		4	Lion King	9	10	2	2	2	1	2	2	2	2			3	2	28	1	1	4	0
07/16/2017 06:51 AM	07/16/2017 06:54 AM		4	Little Boxes	8	10	1	1	2	2	2	2	2	2			4	2	27	0	0	6	0
07/15/2017 05:00 AM	07/15/2017 05:02 AM		4	loev	17	6	1	1	2	2	1	2	2	2		no	6	1	35	0	0	6	0
07/14/2017 09:06 PM	07/14/2017 09:10 PM		3	Logan	1	10	3	4	1	2	2	2	2	2			6	2	22	1	1	2	0
07/16/2017 12:20 AM	07/16/2017 12:24 AM		3	Logan	1	10	3	3	1	2	2	2	2	2			2	2	20	1	1	2	0
07/14/2017 10:36 PM	07/14/2017 10:39 PM		4	Logan	1	10	2	3	1	2	2	2	2	2			5	2	41	1	1	2	0
07/14/2017 11:37 PM	07/14/2017 11:41 PM		2	Logan	1	8	2	2	2	2	2	2	2	2		No	7	2	41	1	1	2	0
07/14/2017 09:18 PM	07/14/2017 09:22 PM		3	Logan	1	8	1	1	2	2	2	2	2	2			4	1	39	0	0	2	0
07/14/2017 09:44 PM	07/14/2017 09:48 PM		3	Logan	1	8	1	3	2	2	2	2	2	2		It had sad parts, but not enough to make a man cry.	3	1	38	0	1	2	0
07/14/2017 10:43 PM	07/14/2017 10:45 PM		3	Logan	1	9	1	1	2	2	2	1	2	2			5	1	30	0	0	2	0
07/14/2017 10:57 PM	07/14/2017 11:00 PM		4	Logan	1	7	1	1	2	2	2	1	2	2			5	1	28	0	0	2	0
07/15/2017 01:21 PM	07/15/2017 01:25 PM		3	Logan	1	10	1	1	2	2	2	2	2	2			9	1	34	0	0	2	0
07/15/2017 01:21 PM	07/15/2017 01:27 PM		2	Logan	1	8	1	1	2	1	2	2	2	2			5	1	35	0	0	2	0
07/16/2017 02:03 AM	07/16/2017 02:05 AM		4	Logan	1	9	1	1	2	2	2	2	2	2			4	1	28	0	0	2	0
07/16/2017 09:49 AM	07/16/2017 09:53 AM		4	Logan	1	8	1	1	2	2	1	1	2	2		no	6	1	33	0	0	2	0
07/16/2017 05:30 PM	07/16/2017 05:32 PM		4	Logan	1	7	1	1	2	2	2	1	2	2			4	2	30	0	0	2	0
07/14/2017 09:24 PM	07/14/2017 09:28 PM		3	Logan	1	8	1	1	2	2	2	2	2	2			7	1	25	0	0	2	0
07/15/2017 02:43 PM	07/15/2017 02:45 PM		2	Logan's Run	19	4	1	1	2	2	2	1	2	2		No	4	1	29	0	0	3	0
07/15/2017 05:14 AM	07/15/2017 05:16 AM		2	Lone Survivor	1	8	1	1	2	2	2	1	2	2			5	2	32	0	0	2	0
07/16/2017 12:09 AM	07/16/2017 12:12 AM		2	Lord of the Rings: The Fellowship of The Ring	10	9	1	1	2	1	2	2	2	2			5	1	38	0	0	3	0
07/14/2017 09:07 PM	07/14/2017 09:12 PM		4	Lost in Translation	8	10	1	1	2	2	2	1	1	2			7	1	47	0	0	6	0
07/14/2017 10:20 PM	07/14/2017 10:27 PM		3	Love, Kennedy	8	10	3	5	2	1	2	2	2	2			4	2	28	1	1	6	0
07/15/2017 06:03 AM	07/15/2017 06:09 AM		2	Lovely Bones	8	9	3	3	2	2	2	2	2	2			7	2	53	1	1	6	0
07/14/2017 08:54 PM	07/14/2017 08:57 PM		4	Loving	8	8	3	2	1	2	2	1	2	2			6	1	30	1	1	6	0
07/16/2017 03:24 AM	07/16/2017 03:26 AM		4	Loving	8	9	1	1	2	2	2	2	2	2			3	2	30	0	0	6	0
07/16/2017 05:21 PM	07/16/2017 05:25 PM		2	Lucy	19	8	1	2	2	2	2	2	2	2			7	2	23	0	1	3	0
07/14/2017 05:41 PM	07/14/2017 05:43 PM		2	M	21	4	1	1	2	2	2	2	2	2			5	1	24	0	0	2	0
07/15/2017 03:54 AM	07/15/2017 03:58 AM		4	MacGruber	5	7	1	1	2	2	1	1	2	2			5	1	38	0	0	1	0
07/14/2017 09:27 PM	07/14/2017 09:29 PM		4	Mad Max: Fury Road	1	10	1	1	2	2	2	1	2	2			4	1	20	0	0	2	0
07/15/2017 08:26 PM	07/15/2017 08:28 PM		2	malibu's most wanted	5	7	1	1	2	2	1	2	2	2			7	2	19	0	0	1	0
07/14/2017 08:46 PM	07/14/2017 08:48 PM		2	Manchester by the Sea	8	5	1	1	2	2	2	2	2	2			4	1	26	0	0	6	0
07/14/2017 08:41 PM	07/14/2017 08:44 PM		3	Manchester by the Sea	8	10	1	2	1	2	2	2	2	2			4	1	32	0	1	6	0
07/16/2017 10:46 AM	07/16/2017 10:48 AM		2	Manchester by the Sea	8	7	1	1	2	2	2	2	2	2			6	2	47	0	0	6	0
07/16/2017 01:35 PM	07/16/2017 01:39 PM		2	Many Lifetime movies	8	10	1	1	2	2	2	2	2	2			4	2	42	0	0	6	0
07/14/2017 11:57 PM	07/15/2017 12:35 AM		2	Masterminds	5	9	1	1	2	2	2	1	2	2			5	2	27	0	0	1	0
07/14/2017 11:22 PM	07/14/2017 11:24 PM		2	Maxx	8	10	3	3	2	2	2	2	2	2			5	2	60	1	1	6	0
07/15/2017 05:03 AM	07/15/2017 05:08 AM		4	Maze Runner	2	7	1	1	2	2	2	1	2	2		No	5	1	48	0	0	3	0
07/15/2017 04:49 PM	07/15/2017 04:52 PM		2	Me Before You	17	8	1	2	2	1	2	2	2	1	Had just had an accident and had to use a walker.	Didn't cry/really suppress my crying but felt more sad.	3	2	26	0	1	6	0
07/14/2017 10:09 PM	07/14/2017 10:12 PM		2	Meet the Hitlers	7	9	2	2	1	2	2	2	2	2		no	3	1	43	1	1	6	0
07/16/2017 05:58 PM	07/16/2017 06:06 PM		2	Men In Black	1	9	1	1	2	2	2	2	2	2			6	2	45	0	0	2	0
07/16/2017 04:20 PM	07/16/2017 04:22 PM		2	Mighty Ducks	9	10	1	1	2	1	2	2	2	2			9	2	32	0	0	4	0
07/14/2017 09:05 PM	07/14/2017 09:13 PM		4	Miles Ahead	4	7	1	1	2	2	2	2	2	2			4	1	35	0	0	6	0
07/14/2017 09:08 PM	07/14/2017 09:11 PM		4	Minimalism	7	10	1	3	2	2	2	2	1	2			5	1	29	0	1	6	0
07/14/2017 08:27 PM	07/14/2017 08:33 PM		4	Minions 2	3	7	1	1	2	2	2	2	2	2		no	5	2	26	0	0	4	0
07/14/2017 08:32 PM	07/14/2017 08:38 PM		4	Miss Peregrine's Home for Peculiar Children	10	8	2	2	2	1	2	2	2	2			3	2	29	1	1	3	0
07/16/2017 12:04 PM	07/16/2017 12:07 PM		2	Miss Peregrine's Home for Peculiar Children	10	7	1	1	2	2	2	2	2	2			6	2	45	0	0	3	0
07/15/2017 03:56 AM	07/15/2017 04:05 AM		3	Mississippi Damned	8	9	3	3	2	2	2	2	2	2			6	2	37	1	1	6	0
07/15/2017 02:46 AM	07/15/2017 02:52 AM		3	Moana	3	10	3	3	1	2	2	2	2	2		n/a	5	2	25	1	1	4	0
07/15/2017 02:36 PM	07/15/2017 02:39 PM		4	Moana	3	10	2	3	1	2	2	2	2	2			6	1	26	1	1	4	0
07/14/2017 08:12 PM	07/14/2017 08:13 PM		4	Moana	3	7	1	1	2	2	1	1	2	2			5	1	29	0	0	4	0
07/14/2017 08:50 PM	07/14/2017 08:53 PM		3	Moana	3	9	1	1	2	2	1	2	2	2			6	1	32	0	0	4	0
07/14/2017 09:25 PM	07/14/2017 09:27 PM		4	Moana	3	9	1	1	2	2	2	2	2	2			7	1	28	0	0	4	0
07/14/2017 09:30 PM	07/14/2017 09:40 PM		2	Moana	3	10	1	1	2	2	2	2	1	2			5	1	42	0	0	4	0
07/14/2017 09:34 PM	07/14/2017 09:36 PM		2	Moana	3	9	1	1	2	2	2	2	2	2			4	1	25	0	0	4	0
07/14/2017 11:26 PM	07/14/2017 11:28 PM		2	Moana	3	10	1	1	2	2	2	2	2	2			8	2	21	0	0	4	0
07/15/2017 12:09 AM	07/15/2017 12:14 AM		3	Moana	3	9	1	1	2	2	2	2	2	2			7	2	24	0	0	4	0
07/15/2017 07:57 AM	07/15/2017 08:01 AM		3	Moana	3	10	1	1	2	1	2	2	2	2			5	1	32	0	0	4	0
07/15/2017 09:08 AM	07/15/2017 09:11 AM		4	Moana	3	5	1	1	2	1	2	2	2	2			1	1	22	0	0	4	0
07/15/2017 06:22 PM	07/15/2017 06:26 PM		2	Moana	3	9	1	1	2	2	2	2	2	2			4	2	21	0	0	4	0
07/16/2017 02:37 PM	07/16/2017 02:41 PM		3	Moana	3	10	1	1	2	2	2	2	2	2			5	1	31	0	0	4	0
07/16/2017 06:33 AM	07/16/2017 06:36 AM		3	Moana	3	10	4	3	1	2	2	2	2	2			3	2	24	1	1	4	0
07/15/2017 12:08 AM	07/15/2017 12:11 AM		2	Moana	3	10	3	2	1	1	2	2	2	2			3	2	27	1	1	4	0
07/15/2017 12:29 AM	07/15/2017 12:33 AM		4	Moana	3	9	3	2	1	1	2	2	2	2			5	2	25	1	1	4	0
07/14/2017 09:30 PM	07/14/2017 09:34 PM		4	Moana	3	7	2	2	1	2	2	1	2	2			5	2	28	1	1	4	0
07/14/2017 08:08 PM	07/14/2017 08:10 PM		4	Moana	3	10	1	1	2	2	2	2	2	2			7	1	34	0	0	4	0
07/15/2017 05:27 AM	07/15/2017 05:30 AM		4	Moana	3	10	1	1	2	2	2	2	2	2			5	2	22	0	0	4	0
07/15/2017 05:17 AM	07/15/2017 05:19 AM		2	Moana	3	9	1	1	2	2	2	2	2	2			2	2	23	0	0	4	0
07/15/2017 03:49 PM	07/15/2017 03:53 PM		2	Moana	3	8	1	1	2	1	1	2	2	2			7	2	38	0	0	4	0
07/15/2017 05:43 PM	07/15/2017 05:46 PM		4	Moana	3	9	1	3	1	2	2	2	2	2			5	2	27	0	1	4	0
07/15/2017 02:16 AM	07/15/2017 02:19 AM		2	Moonlight	8	8	3	3	1	2	2	2	2	2			9	2	25	1	1	6	0
07/15/2017 02:29 AM	07/15/2017 02:33 AM		4	Moonlight	8	9	3	1	1	2	2	2	2	2			3	1	29	1	0	6	0
07/15/2017 03:10 AM	07/15/2017 03:13 AM		2	Moonlight	8	3	1	1	2	2	2	1	2	2			11	1	35	0	0	6	0
07/15/2017 01:07 PM	07/15/2017 01:11 PM		2	Mothers's Day	18	6	1	1	2	2	1	2	2	2			7	1	30	0	0	1	0
07/15/2017 07:59 PM	07/15/2017 08:08 PM		3	Mr kill joy	13	6	1	1	2	2	2	2	2	2			3	1	29	0	0	2	0
07/16/2017 02:24 PM	07/16/2017 02:25 PM		2	My All-American	8	9	2	3	1	1	2	2	2	2			8	1	19	1	1	6	0
07/14/2017 09:36 PM	07/14/2017 09:40 PM		4	My Scientology Movie	7	10	1	1	2	2	2	2	2	2			4	1	30	0	0	6	0
07/15/2017 12:50 PM	07/15/2017 12:54 PM		2	National Lampoons European vacation	5	10	1	1	2	2	2	2	2	2		Very funny	5	2	42	0	0	1	0
07/16/2017 04:23 PM	07/16/2017 04:27 PM		2	Nerve	21	5	1	1	2	2	1	2	2	2			5	2	30	0	0	2	0
07/15/2017 08:02 AM	07/15/2017 08:06 AM		4	Ninja Turtles	1	10	1	1	2	2	2	1	2	2			5	2	23	0	0	2	0
07/15/2017 05:50 PM	07/15/2017 05:58 PM		2	No Country For Old Men	1	9	1	1	2	2	2	1	2	2			5	1	71	0	0	2	0
07/14/2017 11:18 PM	07/14/2017 11:22 PM		2	No Country For Old Men	1	9	1	1	2	2	2	1	2	2		N/A	4	1	24	0	0	2	0
07/16/2017 03:45 PM	07/16/2017 03:48 PM		3	No Strings Attached	5	10	3	2	1	1	2	1	2	2			6	2	18	1	1	1	0
07/14/2017 08:53 PM	07/14/2017 08:57 PM		4	Nocturnal Animals	21	9	1	1	2	1	2	2	2	2			4	1	32	0	0	2	0
07/15/2017 10:50 AM	07/15/2017 10:54 AM		3	Now You See Me	1	10	1	1	2	1	2	1	2	2			7	1	28	0	0	2	0
07/16/2017 01:15 AM	07/16/2017 01:20 AM		2	Oblivion	10	10	1	1	2	2	2	2	2	2			11	2	50	0	0	3	0
07/14/2017 09:08 PM	07/14/2017 09:12 PM		3	Ocean's 11	6	8	1	1	2	2	2	2	2	2			6	2	27	0	0	6	0
07/14/2017 05:37 PM	07/14/2017 05:41 PM		2	Office Christmas Party	5	4	1	1	2	2	2	2	2	2			4	1	31	0	0	1	0
07/16/2017 02:50 PM	07/16/2017 02:52 PM		4	Office Christmas Party	5	7	1	1	2	2	2	2	2	2			9	1	23	0	0	1	0
07/16/2017 06:11 PM	07/16/2017 06:14 PM		2	Office Christmas Party	5	7	1	1	2	2	2	2	2	2			9	1	37	0	0	1	0
07/14/2017 09:31 PM	07/14/2017 09:36 PM		2	Office Space	5	8	1	1	2	2	1	1	2	2			5	1	40	0	0	1	0
07/14/2017 08:52 PM	07/14/2017 08:54 PM		3	Okja	2	7	2	1	2	2	2	2	2	2			4	1	24	1	0	3	0
07/15/2017 12:35 AM	07/15/2017 12:37 AM		2	Okja	2	3	2	3	1	2	2	1	2	2			3	1	22	1	1	3	0
07/15/2017 11:45 AM	07/15/2017 11:48 AM		4	Okja	2	8	2	3	2	1	2	2	2	2		none at all	8	2	31	1	1	3	0
07/15/2017 09:02 PM	07/15/2017 09:05 PM		3	Okja	2	7	2	2	1	2	1	1	2	2			6	1	19	1	1	3	0
07/14/2017 09:51 PM	07/14/2017 09:53 PM		4	Okja	2	9	3	4	2	2	2	2	2	2			4	1	35	1	1	3	0
07/15/2017 05:15 AM	07/15/2017 05:17 AM		4	Okja	2	8	2	2	1	1	2	2	2	2			5	1	41	1	1	3	0
07/16/2017 03:12 AM	07/16/2017 03:18 AM		4	Okja	2	7	2	2	1	2	2	2	2	2			5	2	29	1	1	3	0
07/15/2017 06:26 PM	07/15/2017 06:31 PM		2	Okja	2	8	3	2	2	2	2	2	2	2		No	6	2	39	1	1	3	0
07/15/2017 01:10 AM	07/15/2017 01:13 AM		4	Okja	2	10	2	1	1	2	2	2	2	2			6	1	37	1	0	3	0
07/15/2017 02:59 PM	07/15/2017 03:02 PM		2	Okja	2	8	1	1	2	2	2	1	1	2			5	1	29	0	0	3	0
07/14/2017 08:03 PM	07/14/2017 08:04 PM		4	Olympus Has Fallen	1	8	1	1	1	2	2	2	2	2			6	1	27	0	0	2	0
07/14/2017 09:25 PM	07/14/2017 09:27 PM		2	Paris is Burning	7	10	1	1	2	2	2	2	2	2			6	1	29	0	0	6	0
07/15/2017 02:20 AM	07/15/2017 02:23 AM		4	Passengers	19	10	1	2	2	2	2	2	2	2			7	1	19	0	1	3	0
07/16/2017 02:03 PM	07/16/2017 02:06 PM		2	Passengers	19	9	3	3	1	2	2	1	2	2			5	2	27	1	1	3	0
07/15/2017 11:54 AM	07/15/2017 11:58 AM		2	Passengers	19	10	1	1	2	2	2	2	2	2			4	2	66	0	0	3	0
07/15/2017 05:58 PM	07/15/2017 06:01 PM		3	Passengers	19	8	1	1	2	1	1	2	1	2			5	2	29	0	0	3	0
07/15/2017 10:35 PM	07/15/2017 10:39 PM		3	Patriots Day	8	9	1	4	2	2	2	1	2	2			5	1	31	0	1	6	0
07/16/2017 03:07 PM	07/16/2017 03:10 PM		4	Patriots Day	8	8	1	1	2	2	2	2	2	2		no	11	1	44	0	0	6	0
07/14/2017 08:41 PM	07/14/2017 08:43 PM		2	Patriots Day	8	9	1	2	2	1	2	2	2	2			7	1	30	0	1	6	0
07/14/2017 09:35 PM	07/14/2017 09:39 PM		2	pee wees big holiday	5	8	1	1	2	2	2	2	2	2			6	2	44	0	0	1	0
07/16/2017 04:31 AM	07/16/2017 04:37 AM		2	pinnochio	3	5	1	1	2	2	2	2	2	2			6	2	31	0	0	4	0
07/14/2017 09:48 PM	07/14/2017 09:50 PM		4	Pirates of the Carribean: Dead Men Tell No Tales	1	5	2	1	1	2	2	2	2	2			6	2	29	1	0	2	0
07/15/2017 01:13 PM	07/15/2017 01:15 PM		4	Pirates of the Carribean: Dead Men Tell No Tales	1	7	1	1	2	2	2	2	2	2			6	1	23	0	0	2	0
07/15/2017 10:17 PM	07/15/2017 10:22 PM		3	Pirates of the Carribean: Dead Men Tell No Tales	1	7	1	1	2	1	2	2	2	2		Went with the family to view before our trip to Disneyland. The only sad part was that Johnny Depp's character wasn't what we were expecting.	4	2	52	0	0	2	0
07/16/2017 01:28 PM	07/16/2017 01:31 PM		3	Pirates of the Carribean: Dead Men Tell No Tales	1	8	1	1	2	2	2	2	2	2			6	2	23	0	0	2	0
07/14/2017 08:47 PM	07/14/2017 08:50 PM		2	Pitch Perfect 2	5	6	1	1	2	2	1	2	2	2		This wasn't my choice but the movie isn't THAT bad.	6	1	30	0	0	1	0
07/14/2017 11:11 PM	07/14/2017 11:14 PM		3	Planet of the Apes	1	6	4	3	1	2	2	2	2	2			6	2	24	1	1	2	0
07/15/2017 04:29 PM	07/15/2017 04:36 PM		3	Planet of the Apes	1	8	1	1	2	1	2	1	2	2			4	1	29	0	0	2	0
07/15/2017 04:30 PM	07/15/2017 04:35 PM		2	Planet of the Apes	1	9	1	1	2	2	2	2	2	2			5	1	44	0	0	2	0
07/15/2017 12:59 AM	07/15/2017 01:03 AM		2	Planet of the Apes	1	9	1	1	2	2	2	2	2	2			1	1	28	0	0	2	0
07/15/2017 04:20 AM	07/15/2017 04:25 AM		2	plants behaving badly	7	8	1	1	2	2	2	2	2	2			1	1	24	0	0	6	0
07/14/2017 09:38 PM	07/14/2017 09:45 PM		2	Playing it Cool	17	4	1	1	2	1	2	2	2	2			4	2	25	0	0	6	0
07/14/2017 08:53 PM	07/14/2017 08:55 PM		2	Power Rangers	1	4	1	1	2	2	2	2	2	2			5	1	36	0	0	2	0
07/14/2017 09:36 PM	07/14/2017 09:39 PM		2	Power Rangers	1	4	1	1	2	2	2	2	2	2			5	2	26	0	0	2	0
07/14/2017 09:25 PM	07/14/2017 09:33 PM		2	Predators	1	7	1	1	2	1	1	2	2	2			4	2	25	0	0	2	0
07/14/2017 11:06 PM	07/14/2017 11:09 PM		4	Primer	19	9	1	1	2	2	2	2	2	2			7	1	20	0	0	3	0
07/16/2017 05:29 PM	07/16/2017 05:33 PM		2	Princess Kyga	10	9	5	5	1	1	1	2	2	2			5	1	22	1	1	3	0
07/14/2017 09:29 PM	07/14/2017 09:32 PM		2	Pulp Fiction	1	10	1	1	2	2	2	2	2	2			5	1	39	0	0	2	0
07/14/2017 09:29 PM	07/14/2017 09:31 PM		4	Pulp Fiction	1	8	1	1	2	2	2	2	2	2			5	2	24	0	0	2	0
07/15/2017 08:38 PM	07/15/2017 08:39 PM		2	Pulp Fiction	1	10	1	1	2	2	2	2	2	2			11	1	21	0	0	2	0
07/15/2017 03:10 PM	07/15/2017 03:14 PM		2	Raiders of the Lost Ark	2	8	1	1	2	2	2	2	2	2			4	1	31	0	0	3	0
07/14/2017 08:28 PM	07/14/2017 08:33 PM		2	Raiders of the Lost Ark	2	10	1	1	2	2	2	2	2	2		I enjoyed the film even though it was probably the 100th time I've seen it.	5	1	52	0	0	3	0
07/15/2017 08:08 AM	07/15/2017 08:09 AM		3	Raw	13	8	2	1	2	2	1	2	2	2		Nothing really	5	1	28	1	0	2	0
07/15/2017 10:07 AM	07/15/2017 10:14 AM		2	RED DAWN	1	9	1	1	2	2	2	2	2	2		NOTHING	3	1	45	0	0	2	0
07/15/2017 03:47 AM	07/15/2017 03:54 AM		2	Red Hook Summer	8	7	1	1	2	2	2	1	1	2			4	2	47	0	0	6	0
07/15/2017 10:15 PM	07/15/2017 10:19 PM		2	Reservoir Dogs	8	10	1	1	2	1	2	1	2	2			6	1	26	0	0	6	0
07/15/2017 01:40 AM	07/15/2017 01:45 AM		2	Resident Evil: Retribution	13	6	1	1	2	2	2	2	2	2		It wasn't as good as I had expected it to be.	8	2	36	0	0	2	0
07/14/2017 08:59 PM	07/14/2017 09:01 PM		2	Rings	13	7	1	1	2	2	2	2	2	2			6	2	32	0	0	2	0
07/16/2017 06:01 PM	07/16/2017 06:05 PM		2	Robocop	1	9	2	2	2	1	2	2	2	2			3	2	37	1	1	2	0
07/16/2017 05:46 PM	07/16/2017 05:51 PM		4	Robocop	1	9	1	1	2	2	2	2	2	2			4	1	28	0	0	2	0
07/15/2017 05:53 PM	07/15/2017 05:55 PM		4	Rocky Horror	15	9	1	1	2	1	2	2	2	2			5	2	22	0	0	6	0
07/15/2017 12:08 AM	07/15/2017 12:11 AM		4	Rogue One	19	8	1	1	2	2	2	1	2	2			5	1	30	0	0	3	0
07/16/2017 12:32 AM	07/16/2017 12:33 AM		3	Rogue One	19	10	1	1	2	2	2	2	2	2			4	1	19	0	0	3	0
07/16/2017 05:30 PM	07/16/2017 05:33 PM		4	Rogue One	19	9	1	1	2	2	2	2	2	2			5	1	38	0	0	3	0
07/14/2017 10:41 PM	07/14/2017 10:45 PM		2	Rogue One	19	9	1	1	2	2	2	1	2	2			4			0	0	3	0
07/14/2017 09:09 PM	07/14/2017 09:10 PM		4	Rogue One	19	8	1	1	2	2	2	2	2	2			5	1	33	0	0	3	0
07/14/2017 11:07 PM	07/14/2017 11:13 PM		2	Rogue One	19	10	1	1	2	2	2	2	2	2		It was a very good movie.	5	1	34	0	0	3	0
07/16/2017 04:59 AM	07/16/2017 05:02 AM		3	Rogue One	19	10	3	3	2	2	2	2	2	2		No	7	2	42	1	1	3	0
07/14/2017 09:58 PM	07/14/2017 10:00 PM		3	Rogue One	19	6	1	1	2	2	2	2	2	2			11	2	20	0	0	3	0
07/15/2017 04:42 PM	07/15/2017 04:45 PM		2	Rogue One	19	10	1	2	2	2	2	2	2	2		It was as expected	4	2	27	0	1	3	0
07/15/2017 10:03 AM	07/15/2017 10:05 AM		2	Rogue One	19	10	1	1	2	2	2	2	2	2		N/A	3	2	23	0	0	3	0
07/15/2017 04:38 PM	07/15/2017 04:41 PM		4	Rogue One	19	4	1	1	2	2	2	2	2	2			2	1	34	0	0	3	0
07/15/2017 02:41 PM	07/15/2017 02:42 PM		4	Rough Night	5	2	1	1	2	2	1	2	2	2			4	1	25	0	0	1	0
07/15/2017 08:20 AM	07/15/2017 08:24 AM		2	Rounders	8	6	1	1	2	2	2	1	2	2			6	1	31	0	0	6	0
07/14/2017 09:26 PM	07/14/2017 09:43 PM		4	Safe Haven	17	9	1	1	2	2	2	2	1	2			9	2	22	0	0	6	0
07/15/2017 07:38 PM	07/15/2017 07:40 PM		3	Sausage Party	5	9	1	1	2	2	2	2	2	2			10	2	41	0	0	1	0
07/15/2017 11:33 PM	07/15/2017 11:35 PM		2	Sausage Party	5	8	1	1	2	2	2	2	2	2			4	1	32	0	0	1	0
07/15/2017 12:50 AM	07/15/2017 12:55 AM		4	Sausage Party	5	9	1	1	2	2	2	1	2	2			3	1	21	0	0	1	0
07/14/2017 09:26 PM	07/14/2017 09:33 PM		4	Sausage Party	5	9	1	1	2	2	2	1	2	2			3	1	29	0	0	1	0
07/14/2017 10:48 PM	07/14/2017 10:51 PM		4	Sausage Party	5	1	1	1	2	1	1	2	2	2			4	2	25	0	0	1	0
07/16/2017 03:00 AM	07/16/2017 03:04 AM		4	Sausage Party	5	4	1	1	2	2	1	2	2	2		No	1	1	53	0	0	1	0
07/14/2017 10:54 PM	07/14/2017 10:59 PM		2	Saving Private Ryan	8	10	1	3	2	2	2	2	2	2			9	1	25	0	1	6	0
07/15/2017 03:14 PM	07/15/2017 03:16 PM		2	Saw II	13	6	1	1	2	2	2	2	2	2			4	2	25	0	0	2	0
07/16/2017 01:42 AM	07/16/2017 01:45 AM		4	Scott PIlgrim vs the World	1	10	1	1	2	1	2	2	2	2			4	1	27	0	0	2	0
07/15/2017 05:42 PM	07/15/2017 05:44 PM		2	Secret Garden	9	9	1	1	2	1	2	2	2	2			5	2	31	0	0	4	0
07/14/2017 08:42 PM	07/14/2017 08:45 PM		3	Secret Passion	8	10	3	3	1	2	2	2	2	2			5	2	65	1	1	6	0
07/15/2017 04:08 PM	07/15/2017 04:11 PM		2	Seduced by a Stranger	8	9	1	1	2	2	2	2	2	2			5	2	26	0	0	6	0
07/15/2017 08:39 AM	07/15/2017 08:41 AM		4	Series of Unfortunate Events	5	7	1	1	2	2	2	2	2	2			1	1	24	0	0	1	0
07/15/2017 12:08 AM	07/15/2017 12:13 AM		4	Sex and the City 2	18	10	2	2	2	2	1	2	2	2			5	2	29	1	1	1	0
07/14/2017 11:43 PM	07/14/2017 11:47 PM		3	shape of words	3	8	3	4	2	2	2	2	2	2			3	2	21	1	1	4	0
07/14/2017 03:36 PM	07/14/2017 03:40 PM		2	Shawshank Redemption	8	10	3	4	1	2	2	2	2	2			3	1	28	1	1	6	0
07/15/2017 08:06 AM	07/15/2017 08:20 AM		2	Shawshank Redemption	8	10	3	3	2	2	2	2	2	2		No	10	1	20	1	1	6	0
07/15/2017 10:00 AM	07/15/2017 10:04 AM		2	She gets me	21	8	1	1	2	2	2	2	2	2			3	2	30	0	0	2	0
07/16/2017 04:24 AM	07/16/2017 04:32 AM		2	Shooter	1	10	1	1	2	1	2	2	2	2		No	7	2	28	0	0	2	0
07/16/2017 05:33 AM	07/16/2017 05:41 AM		2	Shooter	1	10	1	1	2	2	2	2	2	2		No	4	2	29	0	0	2	0
07/15/2017 04:05 PM	07/15/2017 04:10 PM		2	Shrek	3	5	1	1	2	1	2	1	2	2			6	2	24	0	0	4	0
07/14/2017 09:22 PM	07/14/2017 09:26 PM		2	Sicario	21	9	1	1	2	2	2	2	2	2			4	1	34	0	0	2	0
07/16/2017 04:18 AM	07/16/2017 04:21 AM		4	Single White Female	21	9	3	2	2	1	2	2	2	2			5	1	36	1	1	2	0
07/15/2017 01:25 AM	07/15/2017 01:29 AM		2	Singles	18	10	1	1	2	1	2	2	2	2			5	2	31	0	0	1	0
07/14/2017 09:11 PM	07/14/2017 09:15 PM		2	Skyfall	1	6	1	1	2	2	2	2	2	2			7	2	44	0	0	2	0
07/14/2017 09:23 PM	07/14/2017 09:27 PM		2	Sling Blade	8	9	3	2	2	2	2	2	2	2			4	1	46	1	1	6	0
07/16/2017 06:18 PM	07/16/2017 06:22 PM		2	smurfs	5	8	1	1	2	2	2	2	2	2		no	5	1	40	0	0	1	0
07/15/2017 03:50 PM	07/15/2017 03:56 PM		3	Snatched	5	7	1	1	2	2	2	2	2	2			5	2	31	0	0	1	0
07/14/2017 08:25 PM	07/14/2017 08:28 PM		4	SNOW ON THA BLUFF	4	10	1	1	2	2	2	2	2	2			5	1	33	0	0	6	0
07/15/2017 12:22 PM	07/15/2017 12:26 PM		4	snowden	7	10	1	1	2	2	2	2	2	2			5	1	46	0	0	6	0
07/15/2017 02:54 AM	07/15/2017 02:57 AM		4	Spider Man: Homecoming	1	9	3	2	1	2	2	2	2	2			2			1	1	2	0
07/16/2017 01:51 AM	07/16/2017 01:53 AM		3	Spider Man: Homecoming	1	10	2	2	2	2	2	2	2	2			5	2	25	1	1	2	0
07/16/2017 04:09 PM	07/16/2017 04:12 PM		3	Spider Man: Homecoming	1	10	2	1	2	2	2	2	2	2			4	1	38	1	0	2	0
07/15/2017 11:01 PM	07/15/2017 11:04 PM		3	Spider Man: Homecoming	1	8	2	2	2	2	1	2	2	2			4	1	22	1	1	2	0
07/15/2017 01:25 PM	07/15/2017 01:30 PM		3	Spider Man: Homecoming	1	10	1	1	2	2	2	2	2	2		Awesome movie	6	1	39	0	0	2	0
07/15/2017 06:13 PM	07/15/2017 06:15 PM		3	Spider Man: Homecoming	1	7	1	1	2	2	2	2	2	2			5	1	20	0	0	2	0
07/14/2017 09:43 PM	07/14/2017 09:45 PM		3	Spider Man: Homecoming	1	9	1	1	2	2	2	2	2	2			5	1	22	0	0	2	0
07/14/2017 08:07 PM	07/14/2017 08:12 PM		2	Spider Man: Homecoming	1	9	1	1	2	2	2	2	2	2			6	1	26	0	0	2	0
07/15/2017 03:54 AM	07/15/2017 03:55 AM		2	Spider Man: Homecoming	1	9	1	1	2	2	2	2	2	2			3	2	21	0	0	2	0
07/16/2017 03:31 AM	07/16/2017 03:34 AM		3	Spider Man: Homecoming	1	10	1	1	2	2	2	2	2	2			5	2	27	0	0	2	0
07/15/2017 02:39 PM	07/15/2017 02:42 PM		3	Spider Man: Homecoming	1	9	1	1	2	2	2	2	2	2			3	1	26	0	0	2	0
07/16/2017 06:11 PM	07/16/2017 06:13 PM		3	Spider Man: Homecoming	1	9	1	1	2	1	2	2	2	2			5	1	23	0	0	2	0
07/14/2017 11:30 PM	07/14/2017 11:33 PM		3	Spider Man: Homecoming	1	8	1	1	2	2	2	2	2	2			5	1	30	0	0	2	0
07/15/2017 06:30 PM	07/15/2017 06:33 PM		3	Spider Man: Homecoming	1	9	1	1	2	1	2	1	2	2		No	9	1	28	0	0	2	0
07/16/2017 05:50 AM	07/16/2017 05:54 AM		3	Spider Man: Homecoming	1	6	1	1	2	2	2	2	2	2			3	1	34	0	0	2	0
07/16/2017 05:52 PM	07/16/2017 05:55 PM		3	Spider Man: Homecoming	1	10	1	1	2	1	2	2	2	2			6	1	40	0	0	2	0
07/14/2017 08:22 PM	07/14/2017 08:24 PM		3	Spider Man: Homecoming	1	8	1	1	2	2	2	2	2	2			5	1	34	0	0	2	0
07/14/2017 09:20 PM	07/14/2017 09:25 PM		3	Spider Man: Homecoming	1	8	1	1	2	2	2	2	2	2		No, just that it was another pretty good film.	4	1	39	0	0	2	0
07/14/2017 11:46 PM	07/14/2017 11:49 PM		3	Spider Man: Homecoming	1	8	1	1	2	2	2	2	2	2			2	1	32	0	0	2	0
07/15/2017 03:05 AM	07/15/2017 03:09 AM		3	Spider Man: Homecoming	1	7	1	1	2	1	2	2	2	2		Nothing.	9	1	22	0	0	2	0
07/15/2017 04:51 AM	07/15/2017 04:53 AM		3	Spider Man: Homecoming	1	7	1	1	2	2	2	2	2	2			4	2	24	0	0	2	0
07/15/2017 08:51 PM	07/15/2017 08:53 PM		3	Spider Man: Homecoming	1	9	1	1	2	2	2	2	2	2			6	2	28	0	0	2	0
07/16/2017 03:29 AM	07/16/2017 03:33 AM		3	Spider Man: Homecoming	1	10	1	1	2	2	2	2	2	2		I loved it even more than I expected.	4	2	31	0	0	2	0
07/14/2017 09:43 PM	07/14/2017 09:45 PM		3	Spider Man: Homecoming	1	10	1	1	2	1	2	2	2	2			6	1	29	0	0	2	0
07/14/2017 09:53 PM	07/14/2017 09:55 PM		3	Spider Man: Homecoming	1	10	1	1	2	2	1	2	2	2		none	4	1	21	0	0	2	0
07/14/2017 11:23 PM	07/14/2017 11:26 PM		3	Spider Man: Homecoming	1	8	1	1	2	1	2	2	2	2		no	6	2	51	0	0	2	0
07/14/2017 11:53 PM	07/14/2017 11:57 PM		3	Spider Man: Homecoming	1	9	1	1	2	2	2	2	2	2			5	1	36	0	0	2	0
07/15/2017 12:17 AM	07/15/2017 12:20 AM		3	Spider Man: Homecoming	1	10	1	1	2	1	2	2	2	2		Awesome happy excited	4	1	28	0	0	2	0
07/15/2017 12:29 AM	07/15/2017 12:32 AM		3	Spider Man: Homecoming	1	10	1	1	2	2	2	2	2	2			4	2	20	0	0	2	0
07/15/2017 04:25 AM	07/15/2017 04:27 AM		3	Spider Man: Homecoming	1	9	1	1	2	2	2	2	2	2			5	1	29	0	0	2	0
07/15/2017 04:36 AM	07/15/2017 04:39 AM		3	Spider Man: Homecoming	1	8	1	1	2	2	2	2	2	2			5	2	24	0	0	2	0
07/15/2017 06:17 AM	07/15/2017 06:20 AM		3	Spider Man: Homecoming	1	8	1	1	2	1	2	2	2	2			2	1	23	0	0	2	0
07/15/2017 11:32 PM	07/15/2017 11:33 PM		3	Spider Man: Homecoming	1	10	1	1	2	2	2	2	2	2			10			0	0	2	0
07/16/2017 05:16 AM	07/16/2017 05:19 AM		3	Spider Man: Homecoming	1	9	1	1	2	2	2	2	2	2			7	2	24	0	0	2	0
07/16/2017 12:51 PM	07/16/2017 12:54 PM		3	Spider Man: Homecoming	1	9	1	1	2	2	2	2	2	2			4	1	30	0	0	2	0
07/15/2017 01:59 PM	07/15/2017 02:01 PM		3	Spider Man: Homecoming	1	9	1	1	2	2	2	2	2	2			5	2	27	0	0	2	0
07/14/2017 11:54 PM	07/14/2017 11:57 PM		3	Spider Man: Homecoming	1	10	1	1	2	2	2	2	2	2			5	1	30	0	0	2	0
07/15/2017 12:24 AM	07/15/2017 12:29 AM		3	Spider Man: Homecoming	1	8	1	1	2	2	2	2	2	2			5	2	27	0	0	2	0
07/16/2017 03:00 PM	07/16/2017 03:04 PM		4	Spider Man: Homecoming	1	7	1	1	2	1	2	2	2	2			4	1	23	0	0	2	0
07/14/2017 05:34 PM	07/14/2017 05:38 PM		3	Spider Man: Homecoming	1	9	1	1	2	2	2	2	2	2			4	1	30	0	0	2	0
07/14/2017 09:16 PM	07/14/2017 09:18 PM		3	Spider Man: Homecoming	1	9	1	1	2	2	2	2	2	2			8	1	47	0	0	2	0
07/14/2017 11:01 PM	07/14/2017 11:04 PM		3	Spider Man: Homecoming	1	9	1	1	2	2	2	2	2	2			6	1	49	0	0	2	0
07/14/2017 11:27 PM	07/14/2017 11:29 PM		3	Spider Man: Homecoming	1	6	1	1	2	2	2	2	2	2			11	1	24	0	0	2	0
07/15/2017 02:02 AM	07/15/2017 02:04 AM		3	Spider Man: Homecoming	1	8	1	1	2	2	2	2	2	2			5	1	31	0	0	2	0
07/15/2017 04:30 AM	07/15/2017 04:33 AM		3	Spider Man: Homecoming	1	9	1	1	2	2	2	2	2	2			1	1	32	0	0	2	0
07/15/2017 05:46 AM	07/15/2017 05:49 AM		3	Spider Man: Homecoming	1	8	1	1	2	1	2	2	2	2			6	1	33	0	0	2	0
07/15/2017 02:35 PM	07/15/2017 02:37 PM		4	Spider Man: Homecoming	1	7	1	1	2	2	2	2	2	2		No	9	1	35	0	0	2	0
07/15/2017 07:18 PM	07/15/2017 07:21 PM		3	Spider Man: Homecoming	1	9	1	1	2	2	2	2	2	2		n/a	4	2	22	0	0	2	0
07/15/2017 08:29 PM	07/15/2017 08:31 PM		3	Spider Man: Homecoming	1	7	1	1	2	2	2	2	2	2			4	1	41	0	0	2	0
07/14/2017 03:00 PM	07/14/2017 03:01 PM		3	Spider Man: Homecoming	1	9	1	1	2	2	2	2	2	2			4	1	27	0	0	2	0
07/14/2017 09:11 PM	07/14/2017 09:14 PM		3	Spider Man: Homecoming	1	10	1	1	2	2	2	2	2	2			5	1	24	0	0	2	0
07/14/2017 09:17 PM	07/14/2017 09:21 PM		3	Spider Man: Homecoming	1	8	1	1	2	1	2	2	2	2			4	1	25	0	0	2	0
07/15/2017 04:34 AM	07/15/2017 04:38 AM		3	Spider Man: Homecoming	1	9	1	1	2	2	2	2	2	2			7	1	25	0	0	2	0
07/16/2017 05:53 PM	07/16/2017 05:56 PM		3	Spider Man: Homecoming	1	9	1	2	1	2	2	2	2	2		Going to this movie was the first time my husband and I were able to have a date night since our daughter was born seven weeks ago. Throughout the whole movie we both just kept thinking about her.	6	2	25	0	1	2	0
07/14/2017 10:25 PM	07/14/2017 10:27 PM		3	Spider Man: Homecoming	1	8	1	1	2	2	2	2	2	2		no	5	1	24	0	0	2	0
07/14/2017 09:16 PM	07/14/2017 09:23 PM		3	Spider Man: Homecoming	1	9	1	1	2	2	2	2	2	2			7	1	37	0	0	2	0
07/14/2017 09:22 PM	07/14/2017 09:24 PM		3	Spider Man: Homecoming	1	8	1	1	2	1	1	2	2	2			8	2	34	0	0	2	0
07/14/2017 10:26 PM	07/14/2017 10:28 PM		3	Spider Man: Homecoming	1	9	1	1	2	2	2	2	2	2			5	1	32	0	0	2	0
07/15/2017 12:14 AM	07/15/2017 12:18 AM		3	Spider Man: Homecoming	1	9	1	1	2	2	2	2	2	2			1	1	27	0	0	2	0
07/14/2017 08:09 PM	07/14/2017 08:11 PM		3	Spider Man: Homecoming	1	8	1	1	2	2	2	2	2	2			6	2	41	0	0	2	0
07/16/2017 01:44 PM	07/16/2017 01:47 PM		3	Spider Man: Homecoming	1	8	1	1	2	2	2	2	2	2			4	1	38	0	0	2	0
07/16/2017 11:08 AM	07/16/2017 11:13 AM		3	Spider Man: Homecoming	1	10	1	1	2	2	2	2	2	2			4	1	42	0	0	2	0
07/15/2017 10:52 PM	07/15/2017 10:54 PM		3	Spider Man: Homecoming	1	9	1	1	2	1	2	2	2	2			5	2	30	0	0	2	0
07/15/2017 04:32 AM	07/15/2017 04:37 AM		3	Spider Man: Homecoming	1	9	2	2	2	1	2	1	2	2		spider man and tony stark killed it in this movie!	7	1	43	1	1	2	0
07/15/2017 10:06 PM	07/15/2017 10:10 PM		3	Spider Man: Homecoming	1	10	2	3	1	2	2	2	2	2			1	2	35	1	1	2	0
07/15/2017 04:05 AM	07/15/2017 04:07 AM		3	Spider Man: Homecoming	1	8	1	1	2	2	2	2	2	2			4	1	26	0	0	2	0
07/14/2017 08:51 PM	07/14/2017 08:57 PM		3	Spider Man: Homecoming	1	7	1	1	2	2	2	2	2	2			6	2	41	0	0	2	0
07/15/2017 04:31 PM	07/15/2017 04:35 PM		3	Spider Man: Homecoming	1	9	1	1	2	2	2	2	2	2			7	1	49	0	0	2	0
07/14/2017 09:40 PM	07/14/2017 09:41 PM		2	Spider-Man	1	9	3	2	2	2	2	2	2	2			4	1	28	1	1	2	0
07/15/2017 08:19 AM	07/15/2017 08:21 AM		4	Spider-Man	1	10	1	1	2	2	2	1	2	2			4	1	19	0	0	2	0
07/16/2017 12:36 AM	07/16/2017 12:40 AM		2	Spider-Man	1	9	1	1	2	2	1	2	2	2		Not as good as the older ones, but it was okay.	5	2	29	0	0	2	0
07/16/2017 02:20 AM	07/16/2017 02:22 AM		4	Spider-Man	1	7	1	1	2	2	2	2	2	2			11	1	22	0	0	2	0
07/14/2017 09:37 PM	07/14/2017 09:39 PM		2	Spider-Man	1	10	2	2	2	2	2	2	1	2			7	1	29	1	1	2	0
07/15/2017 01:04 AM	07/15/2017 01:08 AM		2	Spider-Man	1	9	1	1	2	2	2	2	2	2			5	1	28	0	0	2	0
07/16/2017 05:12 AM	07/16/2017 05:14 AM		4	Spider-Man	1	10	1	1	2	1	1	1	1	2			2	2	30	0	0	2	0
07/15/2017 04:58 AM	07/15/2017 05:02 AM		2	Spider-Man	1	8	1	1	2	2	2	1	2	2			5	1	38	0	0	2	0
07/14/2017 08:54 PM	07/14/2017 08:59 PM		3	Split	21	10	1	1	2	2	2	2	2	2			4	2	35	0	0	2	0
07/14/2017 08:47 PM	07/14/2017 08:49 PM		2	Split	21	5	1	1	2	2	2	1	2	2			5	2	27	0	0	2	0
07/15/2017 03:41 AM	07/15/2017 03:45 AM		2	Split	21	7	1	1	2	2	2	2	2	2			4	2	33	0	0	2	0
07/14/2017 08:47 PM	07/14/2017 08:49 PM		4	StakeLand 2	13	5	1	1	2	2	1	1	2	2			7	1	31	0	0	2	0
07/14/2017 09:04 PM	07/14/2017 09:08 PM		2	Star Trek Beyond	19	5	1	1	2	1	2	2	2	2		No	5	2	35	0	0	3	0
07/14/2017 08:32 PM	07/14/2017 08:35 PM		4	Straight Outta Compton	4	9	1	1	2	2	2	2	2	2			3	2	25	0	0	6	0
07/15/2017 01:04 AM	07/15/2017 01:07 AM		4	Stranger Than Fiction	5	7	1	1	2	2	2	2	2	2			5	1	24	0	0	1	0
07/16/2017 06:22 PM	07/16/2017 06:28 PM		4	Strolls	5	10	4	4	1	2	2	2	2	2			1	1	50	1	1	1	0
07/14/2017 08:50 PM	07/14/2017 08:53 PM		2	Suicide Squad	1	8	1	1	2	2	1	2	2	2			4	1	28	0	0	2	0
07/14/2017 09:03 PM	07/14/2017 09:07 PM		4	Suicide Squad	1	6	1	1	2	1	1	2	2	2			4	2	45	0	0	2	0
07/15/2017 03:19 PM	07/15/2017 03:23 PM		4	Suicide Squad	1	7	1	1	2	1	2	2	2	2			8	1	36	0	0	2	0
07/16/2017 06:12 AM	07/16/2017 06:18 AM		2	Sully	8	8	2	2	2	1	2	2	2	2			4	1	20	1	1	6	0
07/16/2017 01:10 AM	07/16/2017 01:14 AM		2	Sully	8	8	1	1	2	1	2	2	2	2			7	2	28	0	0	6	0
07/15/2017 01:00 AM	07/15/2017 01:03 AM		4	Sunset Boulevard	8	9	1	1	2	2	2	2	2	2			5	1	31	0	0	6	0
07/14/2017 10:08 PM	07/14/2017 10:10 PM		4	Superbad	5	8	1	1	2	2	2	2	2	2			6	1	33	0	0	1	0
07/15/2017 04:14 AM	07/15/2017 04:18 AM		2	Sweet Home Alabama	5	5	2	1	2	2	1	1	1	2		The scene when she talked to the dead dog is so sad!	6	2	33	1	0	1	0
07/16/2017 02:21 PM	07/16/2017 02:23 PM		3	Table 19	17	7	2	2	2	2	2	2	1	2			7	2	41	1	1	6	0
07/14/2017 09:07 PM	07/14/2017 09:13 PM		2	Take Me	6	9	1	1	2	2	2	1	2	2			6	1	29	0	0	6	0
07/16/2017 12:32 AM	07/16/2017 12:35 AM		2	Tarzan	2	10	1	1	1	1	2	1	2	2			4	2	45	0	0	3	0
07/15/2017 05:49 PM	07/15/2017 05:53 PM		4	Tarzan	2	9	1	1	2	2	2	2	2	2			4	1	33	0	0	3	0
07/15/2017 03:21 PM	07/15/2017 03:23 PM		2	Teenage Mutant Ninja Turtles	1	10	1	1	2	2	2	2	2	2			4	2	26	0	0	2	0
07/16/2017 12:35 AM	07/16/2017 12:38 AM		2	The Accountant	1	8	1	1	2	2	2	2	2	2			6	2	31	0	0	2	0
07/15/2017 01:46 AM	07/15/2017 01:48 AM		4	The Avengers	1	8	1	1	2	2	2	2	2	2			6	1	26	0	0	2	0
07/14/2017 08:56 PM	07/14/2017 09:02 PM		2	The Babadook	13	4	1	1	2	2	2	1	1	2			10	2	50	0	0	2	0
07/15/2017 12:57 AM	07/15/2017 01:00 AM		4	The Babadook	13	10	1	1	2	2	2	2	2	2			5	2	19	0	0	2	0
07/14/2017 08:40 PM	07/14/2017 08:42 PM		3	The Beguiled	8	7	1	1	2	1	2	2	2	2		none	4	2	29	0	0	6	0
07/16/2017 03:13 AM	07/16/2017 03:16 AM		3	The Beguiled	8	5	1	1	2	2	2	2	2	2			8	2	37	0	0	6	0
07/14/2017 09:20 PM	07/14/2017 09:25 PM		2	The Best Exotic Marigold Hotel	8	1	1	1	2	2	2	2	1	2		No emotions, this film was a waste of my monies renting it.	4	2	33	0	0	6	0
07/15/2017 05:10 PM	07/15/2017 05:12 PM		2	The Big Short	8	5	2	2	2	2	2	2	2	2			6	1	24	1	1	6	0
07/14/2017 05:59 PM	07/14/2017 06:02 PM		4	The Big Short	8	9	1	1	2	1	2	1	2	2			5	1	27	0	0	6	0
07/15/2017 03:16 PM	07/15/2017 03:26 PM		4	The Big Sick	18	9	2	2	2	2	2	1	2	2			11	1	32	1	1	1	0
07/15/2017 08:42 PM	07/15/2017 08:45 PM		3	The Big Sick	18	5	1	1	2	1	2	1	2	2			5	2	51	0	0	1	0
07/16/2017 05:01 AM	07/16/2017 05:03 AM		3	The Big Sick	18	9	2	2	2	2	2	2	2	2			5	2	27	1	1	1	0
07/16/2017 04:12 AM	07/16/2017 04:21 AM		3	The Big Sick	18	10	4	4	1	2	2	1	2	2			1	2	29	1	1	1	0
07/15/2017 10:56 PM	07/15/2017 10:58 PM		3	The Big Sick	18	9	1	1	2	2	2	1	2	2			5	2	24	0	0	1	0
07/15/2017 03:15 PM	07/15/2017 03:18 PM		2	The Boy	13	2	1	1	2	2	2	2	2	2		Horrible movie	6	2	43	0	0	2	0
07/15/2017 05:58 PM	07/15/2017 06:05 PM		4	the bucket list	8	7	2	3	2	1	2	2	2	2			6	2	64	1	1	6	0
07/15/2017 04:24 PM	07/15/2017 04:27 PM		2	The Choice	17	6	2	2	2	2	2	2	2	2			6	2	32	1	1	6	0
07/15/2017 04:39 AM	07/15/2017 04:42 AM		3	The Circle	19	1	1	1	2	2	2	2	2	2			4	2	31	0	0	3	0
07/16/2017 01:55 PM	07/16/2017 01:59 PM		2	The Circle	19	2	1	1	2	2	2	2	2	2			4	2	28	0	0	3	0
07/14/2017 11:06 PM	07/14/2017 11:08 PM		4	The Conjuring 2	13	9	1	1	2	2	2	2	2	2			5	1	40	0	0	2	0
07/16/2017 03:14 AM	07/16/2017 03:20 AM		4	The Count of Monte Cristo	8	9	1	1	2	1	2	2	2	2			4	2	24	0	0	6	0
07/14/2017 09:01 PM	07/14/2017 09:05 PM		3	The Dark Knight	1	9	1	1	2	1	2	2	1	2			7	2	34	0	0	2	0
07/14/2017 10:56 PM	07/14/2017 10:57 PM		2	The Departed	6	6	1	1	2	2	2	1	2	2			7	1	27	0	0	6	0
07/14/2017 09:10 PM	07/14/2017 09:13 PM		3	The Departed	6	7	1	1	2	2	2	2	2	2			5	1	23	0	0	6	0
07/15/2017 05:29 AM	07/15/2017 05:33 AM		3	The Elephant Man	2	9	4	4	1	2	2	2	2	2		I found the film to be really sad, and the music (Adagio for Strings) used at the end really make me tear up.	4	1	35	1	1	3	0
07/16/2017 04:20 PM	07/16/2017 04:23 PM		3	The Falsettos	15	10	2	2	1	1	2	2	2	2			8	2	23	1	1	6	0
07/15/2017 01:01 AM	07/15/2017 01:08 AM		2	The Fast and The Furious	1	10	1	1	2	2	2	2	2	2			6	2	32	0	0	2	0
07/14/2017 09:25 PM	07/14/2017 09:28 PM		4	The Fast and The Furious	1	10	1	1	2	2	2	2	2	2			9	1	22	0	0	2	0
07/14/2017 08:02 PM	07/14/2017 08:05 PM		2	The Fast and The Furious	1	6	1	1	2	2	2	2	2	2			7	1	32	0	0	2	0
07/15/2017 06:06 PM	07/15/2017 06:09 PM		2	The Fugitive	8	8	1	1	2	2	2	2	2	2		n/a	5	1	36	0	0	6	0
07/16/2017 04:35 AM	07/16/2017 04:39 AM		2	The Girl on the Train	16	4	1	1	2	2	2	2	2	2			5	2	43	0	0	6	0
07/15/2017 06:14 PM	07/15/2017 06:18 PM		4	The Girl with all the Gifts	19	6	1	1	2	2	1	2	2	2		no	9	1	53	0	0	3	0
07/16/2017 01:37 AM	07/16/2017 01:40 AM		2	The Good Son	21	9	1	1	2	1	2	1	2	2		It was weird.	4	1	23	0	0	2	0
07/15/2017 01:48 PM	07/15/2017 01:55 PM		2	The Good Witch	17	10	2	1	1	2	2	2	2	2			5	2	53	1	0	6	0
07/14/2017 10:22 PM	07/14/2017 10:26 PM		4	the green inferno	13	10	1	1	2	2	2	2	1	2			1	1	41	0	0	2	0
07/14/2017 10:45 PM	07/14/2017 10:47 PM		4	The Hangover	5	4	1	1	2	2	2	2	2	2			4			0	0	1	0
07/16/2017 09:38 AM	07/16/2017 09:41 AM		4	The Hangover Part II	5	5	1	1	2	1	2	2	2	2			1	1	19	0	0	1	0
07/15/2017 04:17 AM	07/15/2017 04:20 AM		4	The Hitchhiker's Guide to the Galaxy	19	10	1	1	2	1	2	2	2	2			9	1	20	0	0	3	0
07/15/2017 10:20 PM	07/15/2017 10:24 PM		3	The House	5	8	1	1	2	2	2	1	2	2			4	2	27	0	0	1	0
07/16/2017 12:02 AM	07/16/2017 12:05 AM		3	The House	5	7	1	1	2	2	2	2	2	2			6	1	45	0	0	1	0
07/14/2017 09:21 PM	07/14/2017 09:23 PM		2	The Imitation Game	4	9	1	1	2	2	2	2	2	2			6	1	36	0	0	6	0
07/15/2017 03:37 PM	07/15/2017 03:42 PM		4	The Imitation Game	4	6	2	2	2	2	2	2	2	2			3	2	57	1	1	6	0
07/15/2017 11:00 AM	07/15/2017 11:02 AM		2	The Incredibles	3	7	1	1	2	1	2	2	2	2			2	2	23	0	0	4	0
07/14/2017 10:37 PM	07/14/2017 10:43 PM		2	The letter	16	9	1	1	2	2	2	1	2	2		No	6	2	43	0	0	6	0
07/14/2017 08:06 PM	07/14/2017 08:10 PM		4	The Lobster	5	9	1	1	2	2	2	2	2	2			3	1	28	0	0	1	0
07/15/2017 11:22 AM	07/15/2017 11:25 AM		4	The Long Goodbye	16	9	1	1	2	2	2	2	2	2			2	1	30	0	0	6	0
07/14/2017 08:45 PM	07/14/2017 08:48 PM		2	The Longest Yard	5	2	1	1	2	2	2	2	2	2		It was horrible	5	1	38	0	0	1	0
07/15/2017 12:58 AM	07/15/2017 01:02 AM		3	The Lost City of Z	4	7	1	1	2	2	2	2	2	2			4	2	27	0	0	6	0
07/15/2017 01:11 PM	07/15/2017 01:15 PM		3	The Lost City of Z	4	7	1	1	2	2	2	2	2	2			7	2	61	0	0	6	0
07/15/2017 06:11 PM	07/15/2017 06:14 PM		2	The Magnificent Seven	23	9	1	1	2	2	2	2	2	2			7	2	65	0	0	3	0
07/14/2017 09:56 PM	07/14/2017 09:59 PM		4	The Magnificent Seven	23	5	1	1	2	2	2	2	1	2		no	5	1	31	0	0	3	0
07/14/2017 11:21 PM	07/14/2017 11:23 PM		2	The Martian	19	7	1	1	2	2	2	2	2	2			2	2	36	0	0	3	0
07/14/2017 09:35 PM	07/14/2017 09:37 PM		4	The Matrix	1	9	1	1	2	2	2	2	2	2		n/a	5	2	25	0	0	2	0
07/15/2017 06:35 AM	07/15/2017 06:42 AM		2	The Mist	19	4	1	1	2	2	2	2	2	2			5	2	26	0	0	3	0
07/16/2017 02:46 AM	07/16/2017 02:49 AM		4	The Mummy	1	5	1	1	2	1	1	1	2	1	anxiety disorder		5	2	32	0	0	2	0
07/15/2017 02:09 AM	07/15/2017 02:14 AM		3	The Mummy	1	8	1	1	2	1	2	2	2	2		none	5	1	66	0	0	2	0
07/15/2017 09:24 PM	07/15/2017 09:29 PM		3	The Mummy	1	5	1	1	2	2	2	2	1	2		no	10	2	29	0	0	2	0
07/15/2017 09:50 PM	07/15/2017 09:55 PM		4	The Mummy	1	7	1	1	2	2	2	2	2	2			4	1	32	0	0	2	0
07/15/2017 01:38 AM	07/15/2017 01:42 AM		4	The Mummy	1	1	1	1	2	2	2	2	2	2			3	1	47	0	0	2	0
07/15/2017 11:30 PM	07/15/2017 11:33 PM		2	The Mummy	1	5	1	1	2	1	2	2	1	2			4	2	42	0	0	2	0
07/14/2017 11:32 PM	07/14/2017 11:34 PM		2	The Omen	13	8	1	1	2	1	2	2	2	2			5	1	31	0	0	2	0
07/16/2017 05:52 PM	07/16/2017 05:57 PM		2	The pacifier	5	8	1	1	2	2	2	2	2	2			5	2	40	0	0	1	0
07/14/2017 08:51 PM	07/14/2017 08:54 PM		4	The Parent Trap	9	8	1	1	2	1	2	1	2	1	Depression, Anxiety	No thanks.	4	2	23	0	0	4	0
07/15/2017 10:59 AM	07/15/2017 11:03 AM		3	The Promise	8	7	3	3	2	2	2	2	2	2			9	2	26	1	1	6	0
07/16/2017 02:36 AM	07/16/2017 02:38 AM		4	The Punisher	1	8	1	1	2	2	2	2	2	2			5	1	31	0	0	2	0
07/15/2017 07:29 PM	07/15/2017 07:32 PM		2	The Replacements	5	7	1	1	2	2	2	2	2	2			6	1	26	0	0	1	0
07/15/2017 02:37 AM	07/15/2017 02:41 AM		2	The Revenant	8	7	1	1	2	2	2	1	2	2			9	2	32	0	0	6	0
07/16/2017 04:12 PM	07/16/2017 04:15 PM		4	The Secret Life of Pets	9	6	1	1	2	2	2	2	2	2			1	2	24	0	0	4	0
07/14/2017 08:56 PM	07/14/2017 08:59 PM		4	The Secret Life of Pets	9	4	1	1	2	2	2	2	2	2			4	1	33	0	0	4	0
07/15/2017 01:59 PM	07/15/2017 02:02 PM		2	The Secret Life of Pets	9	2	1	1	2	2	1	2	2	2			4	2	35	0	0	4	0
07/15/2017 02:44 AM	07/15/2017 02:47 AM		3	The Secret Life of Pets	9	7	2	1	2	2	2	2	2	2			8	2	33	1	0	4	0
07/16/2017 03:38 PM	07/16/2017 03:40 PM		4	The Secret Life of Pets	9	7	2	2	1	2	1	2	2	2			3	2	21	1	1	4	0
07/15/2017 04:20 AM	07/15/2017 04:22 AM		2	The Secret Life of Pets	9	9	1	1	2	2	2	2	2	2			4	2	26	0	0	4	0
07/14/2017 09:53 PM	07/14/2017 09:56 PM		2	The Shack	8	10	3	3	2	2	2	2	2	2		NO	7	2	55	1	1	6	0
07/16/2017 03:35 AM	07/16/2017 03:38 AM		4	The Space Between Us	17	8	1	1	2	1	2	2	2	2		no	6	2	30	0	0	6	0
07/16/2017 07:03 AM	07/16/2017 07:06 AM		4	The Sting	6	7	1	1	2	1	2	2	2	2			5	2	24	0	0	6	0
07/14/2017 08:54 PM	07/14/2017 08:57 PM		4	The Visit	13	9	1	1	1	1	2	1	2	2			3	1	40	0	0	2	0
07/14/2017 10:46 PM	07/14/2017 10:51 PM		2	The Void	13	10	1	1	2	2	2	2	1	2			5	1	35	0	0	2	0
07/15/2017 12:35 AM	07/15/2017 12:42 AM		4	The Void	13	6	1	1	2	2	2	2	2	2			5	1	23	0	0	2	0
07/15/2017 12:32 AM	07/15/2017 12:40 AM		2	The Wall	1	7	3	3	2	1	2	2	2	2			4	2	35	1	1	2	0
07/15/2017 08:45 PM	07/15/2017 08:47 PM		2	The War Machine	5	9	1	1	2	2	2	2	2	2			6	1	34	0	0	1	0
07/15/2017 10:40 PM	07/15/2017 10:42 PM		2	The Wave	1	7	1	1	2	2	2	2	2	2		none	11	1	19	0	0	2	0
07/16/2017 03:46 PM	07/16/2017 03:56 PM		2	The Wedding Singer	5	10	1	1	2	2	2	2	2	2			4	2	27	0	0	1	0
07/16/2017 01:08 AM	07/16/2017 01:11 AM		3	The Wizard of Lies	4	5	1	1	2	2	2	2	2	2			5	1	25	0	0	6	0
07/14/2017 09:15 PM	07/14/2017 09:18 PM		4	The Wolf of Wall Street	8	8	1	1	2	2	2	2	2	2			4	1	20	0	0	6	0
07/15/2017 05:59 PM	07/15/2017 06:02 PM		4	The Wolf of Wall Street	8	9	1	1	2	2	2	2	2	2			5	1	21	0	0	6	0
07/15/2017 03:06 PM	07/15/2017 03:18 PM		4	The Wolf of Wall Street	8	9	1	1	2	2	2	2	2	2		No	5	2	30	0	0	6	0
07/14/2017 09:36 PM	07/14/2017 09:39 PM		2	The Zookeeper's Wife	8	8	3	3	1	1	2	2	2	2		I felt anger.	6	1	30	1	1	6	0
07/15/2017 12:20 AM	07/15/2017 12:25 AM		3	The Zookeeper's Wife	8	9	3	1	2	2	2	2	2	2			9	2	46	1	0	6	0
07/15/2017 04:11 PM	07/15/2017 04:16 PM		4	The Zookeeper's Wife	8	7	2	3	2	2	2	2	2	2			4	1	32	1	1	6	0
07/14/2017 09:13 PM	07/14/2017 09:15 PM		4	Their Finest	8	5	1	1	2	2	2	2	2	2			5	2	23	0	0	6	0
07/14/2017 11:31 PM	07/14/2017 11:35 PM		2	Their Finest	8	6	1	1	2	2	2	2	2	2			6	2	36	0	0	6	0
07/16/2017 04:03 AM	07/16/2017 04:05 AM		2	Titanic	8	10	4	4	1	1	1	2	2	2			1	2	21	1	1	6	0
07/15/2017 05:24 AM	07/15/2017 05:29 AM		4	to the bone	8	9	4	3	2	2	1	2	2	2			3	2	26	1	1	6	0
07/14/2017 10:34 PM	07/14/2017 10:39 PM		2	Trainspotting 2	8	7	1	1	2	2	2	2	2	2			4	1	27	0	0	6	0
07/16/2017 02:32 AM	07/16/2017 02:40 AM		3	Transformers	1	4	1	1	2	2	2	2	2	2			2	2	39	0	0	2	0
07/16/2017 01:14 AM	07/16/2017 01:18 AM		3	Transformers the Last Knight	1	8	2	2	2	2	2	2	2	2		N/A	7	2	60	1	1	2	0
07/14/2017 10:00 PM	07/14/2017 10:04 PM		3	Transformers the Last Knight	1	9	1	1	2	2	2	2	2	2			4	2	45	0	0	2	0
07/14/2017 09:25 PM	07/14/2017 09:28 PM		2	Transformers The Last Knight	1	6	1	1	2	2	2	1	2	2			7	1	34	0	0	2	0
07/15/2017 09:02 AM	07/15/2017 09:06 AM		3	Transformers: Age of Extinction	1	5	1	1	2	1	2	2	2	2			7	2	24	0	0	2	0
07/15/2017 04:02 AM	07/15/2017 04:05 AM		3	Transformers: Age of Extinction	1	8	1	1	2	1	2	2	2	2			11	1	24	0	0	2	0
07/15/2017 06:40 AM	07/15/2017 06:42 AM		2	Tremors	19	8	1	1	2	2	1	2	2	2			6	2	37	0	0	3	0
07/15/2017 05:14 AM	07/15/2017 05:20 AM		2	Trolls	1	7	1	1	2	2	2	2	2	2			6	2	34	0	0	2	0
07/14/2017 10:41 PM	07/14/2017 10:45 PM		2	Trolls	3	2	1	1	2	2	2	2	2	2			7	1	41	0	0	4	0
07/14/2017 11:39 PM	07/14/2017 11:43 PM		2	Trolls	3	7	1	1	2	2	2	2	2	2			5	2	25	0	0	4	0
07/15/2017 11:22 AM	07/15/2017 11:28 AM		4	Trolls	3	3	1	1	2	2	2	2	2	2		I watched the movie on Netfix with kids that are visiting.	5	2	44	0	0	4	0
07/16/2017 03:24 PM	07/16/2017 03:26 PM		2	Trolls	3	10	1	1	2	2	2	2	2	2			5	1	30	0	0	4	0
07/14/2017 08:09 PM	07/14/2017 08:16 PM		4	Trolls	3	9	1	1	2	2	1	2	2	2		Happy	8	1	36	0	0	4	0
07/16/2017 05:12 AM	07/16/2017 05:14 AM		4	true grit	1	9	1	1	2	2	2	2	2	2			3			0	0	2	0
07/14/2017 08:46 PM	07/14/2017 08:48 PM		2	Tucker and Dale Versus Evil	5	10	1	1	2	2	2	1	2	2			7	1	22	0	0	1	0
07/14/2017 08:47 PM	07/14/2017 08:48 PM		2	Tunnel	8	8	3	1	2	2	2	2	2	2			5	2	27	1	0	6	0
07/15/2017 04:36 PM	07/15/2017 04:39 PM		2	Twilight	10	8	1	1	2	2	1	2	2	2			5	2	27	0	0	3	0
07/16/2017 04:08 AM	07/16/2017 04:11 AM		2	Twilight New Moon	10	9	2	2	2	2	2	2	2	2			4	2	24	1	1	3	0
07/16/2017 12:38 AM	07/16/2017 12:42 AM		3	Unforgiven	23	10	1	1	2	2	2	2	2	2			7	1	34	0	0	3	0
07/14/2017 10:18 PM	07/14/2017 10:22 PM		4	Unknown	1	7	1	1	2	1	2	2	2	2			4	2	29	0	0	2	0
07/16/2017 02:22 PM	07/16/2017 02:33 PM		2	Unstoppable	1	10	2	2	2	2	2	2	2	2			4	2	32	1	1	2	0
07/16/2017 02:28 AM	07/16/2017 02:30 AM		3	Valerian	1	9	1	1	2	2	2	2	2	2			6	1	40	0	0	2	0
07/16/2017 02:47 PM	07/16/2017 02:50 PM		3	Walk the Dark Streets	6	2	1	1	2	1	1	2	2	2		It was a deliberately bad movie shown that two comedians made jokes during, so I found that aspect of it very funny.	5	1	36	0	0	6	0
07/16/2017 03:48 AM	07/16/2017 03:50 AM		4	War for the Planet of the Apes	19	9	2	3	1	2	2	2	2	2			4	2	18	1	1	3	0
07/15/2017 01:18 PM	07/15/2017 01:22 PM		3	War for the Planet of the Apes	19	7	1	1	2	2	2	2	2	2			5	1	36	0	0	3	0
07/15/2017 12:55 PM	07/15/2017 01:00 PM		3	War for the Planet of the Apes	19	10	1	1	2	2	2	2	2	2			5	1	38	0	0	3	0
07/16/2017 01:07 AM	07/16/2017 01:09 AM		2	Watchmen	1	8	1	1	2	2	2	2	2	2			7	2	34	0	0	2	0
07/15/2017 01:00 AM	07/15/2017 01:06 AM		2	We're the Millers	5	7	1	1	2	2	2	1	2	2		I have none.	5	1	27	0	0	1	0
07/16/2017 05:03 PM	07/16/2017 05:09 PM		4	What the Health	7	10	2	2	2	2	2	2	2	2		I was shocked and saddened by the state of the relationship between our government and the lobbiest for meats and processed food	8	1	39	1	1	6	0
07/16/2017 04:01 PM	07/16/2017 04:05 PM		2	When a stranger calls	21	9	1	1	2	2	2	2	2	2		No	5	2	43	0	0	2	0
07/16/2017 03:54 PM	07/16/2017 03:59 PM		4	When the Bough Breaks	21	7	1	1	2	1	2	2	2	2			6	2	27	0	0	2	0
07/16/2017 12:45 AM	07/16/2017 12:47 AM		2	White Chicks	5	10	1	1	2	2	1	2	2	2			1	2	25	0	0	1	0
07/15/2017 11:15 PM	07/15/2017 11:17 PM		2	White House Down	1	9	1	1	2	2	2	1	2	2		Nothing that I can think of.	1	2	25	0	0	2	0
07/15/2017 01:54 AM	07/15/2017 01:56 AM		3	Who gets the dog	5	5	1	1	2	1	1	2	2	2			6	1	28	0	0	1	0
07/16/2017 12:36 AM	07/16/2017 12:39 AM		2	Why did I get married	8	8	3	3	2	2	2	2	2	2		no comment	6	2	55	1	1	6	0
07/15/2017 12:26 AM	07/15/2017 12:30 AM		2	Why Him?	5	9	1	1	2	2	2	1	2	2			6	1	41	0	0	1	0
07/16/2017 01:59 PM	07/16/2017 02:02 PM		3	Wonder Woman	1	10	2	2	2	1	2	2	2	1	Anxiety Disorder	n/a	6	2	26	1	1	2	0
07/15/2017 04:40 PM	07/15/2017 04:43 PM		3	Wonder Woman	1	10	3	3	2	1	2	2	2	2			6	2	32	1	1	2	0
07/14/2017 08:15 PM	07/14/2017 08:17 PM		3	Wonder Woman	1	10	3	2	1	1	2	2	2	2			5	2	37	1	1	2	0
07/14/2017 11:39 PM	07/14/2017 11:41 PM		3	Wonder Woman	1	10	3	3	1	2	2	2	2	2			6	2	38	1	1	2	0
07/15/2017 06:29 AM	07/15/2017 06:33 AM		3	Wonder Woman	1	9	3	2	1	2	2	2	2	2			4	1	30	1	1	2	0
07/15/2017 11:59 PM	07/16/2017 12:01 AM		3	Wonder Woman	1	6	2	2	2	2	1	1	2	2			3	1	28	1	1	2	0
07/14/2017 08:48 PM	07/14/2017 08:52 PM		3	Wonder Woman	1	9	2	2	1	2	2	2	2	2		I greatly enjoyed this film.	7	2	74	1	1	2	0
07/14/2017 09:39 PM	07/14/2017 09:41 PM		2	Wonder Woman	1	9	2	2	1	1	2	2	2	2			3	2	29	1	1	2	0
07/14/2017 11:08 PM	07/14/2017 11:12 PM		3	Wonder Woman	1	10	2	1	2	2	2	2	2	2			8	2	19	1	0	2	0
07/14/2017 11:41 PM	07/14/2017 11:44 PM		4	Wonder Woman	1	8	2	1	2	2	2	2	2	2			1	1	21	1	0	2	0
07/15/2017 03:42 AM	07/15/2017 03:45 AM		3	Wonder Woman	1	9	2	2	2	1	2	2	2	2			4	2	26	1	1	2	0
07/15/2017 03:22 PM	07/15/2017 03:24 PM		3	Wonder Woman	1	7	2	2	2	2	1	2	2	2			7	1	24	1	1	2	0
07/15/2017 04:15 PM	07/15/2017 04:17 PM		3	Wonder Woman	1	8	2	3	2	2	1	1	2	2			2	1	30	1	1	2	0
07/15/2017 10:41 PM	07/15/2017 10:45 PM		3	Wonder Woman	1	10	2	1	2	2	2	2	2	2			5	2	29	1	0	2	0
07/15/2017 11:32 PM	07/15/2017 11:35 PM		3	Wonder Woman	1	9	2	3	1	2	2	1	2	2			5	2	46	1	1	2	0
07/16/2017 01:18 AM	07/16/2017 01:20 AM		4	Wonder Woman	1	8	2	1	2	1	2	2	2	2			4	2	23	1	0	2	0
07/16/2017 07:17 AM	07/16/2017 07:21 AM		3	Wonder Woman	1	10	2	2	2	2	2	2	2	2			6	2	21	1	1	2	0
07/16/2017 02:39 PM	07/16/2017 02:44 PM		3	Wonder Woman	1	8	2	1	2	1	2	2	2	2			5	2	25	1	0	2	0
07/15/2017 12:06 AM	07/15/2017 12:10 AM		3	Wonder Woman	1	10	2	2	2	1	2	2	2	2			7	1	39	1	1	2	0
07/15/2017 01:11 AM	07/15/2017 01:13 AM		3	Wonder Woman	1	9	2	2	1	2	2	2	2	2			3	2	24	1	1	2	0
07/14/2017 08:55 PM	07/14/2017 08:59 PM		3	Wonder Woman	1	9	1	1	2	2	2	2	2	2			4	2	31	0	0	2	0
07/15/2017 05:47 PM	07/15/2017 05:53 PM		3	Wonder Woman	1	10	1	1	2	2	2	2	2	2			4	1	45	0	0	2	0
07/16/2017 03:40 AM	07/16/2017 03:42 AM		4	Wonder Woman	1	5	1	1	2	2	2	2	2	2			7	2	32	0	0	2	0
07/14/2017 10:38 PM	07/14/2017 10:40 PM		4	Wonder Woman	1	9	1	1	2	2	2	2	2	2			4	1	20	0	0	2	0
07/15/2017 01:17 AM	07/15/2017 01:20 AM		3	Wonder Woman	1	9	1	1	2	2	2	2	2	2			5	2	31	0	0	2	0
07/15/2017 04:08 PM	07/15/2017 04:13 PM		3	Wonder Woman	1	7	1	1	2	2	2	2	2	2			6	1	26	0	0	2	0
07/16/2017 06:07 AM	07/16/2017 06:11 AM		3	Wonder Woman	1	10	1	1	2	2	2	2	2	2			3	1	28	0	0	2	0
07/16/2017 04:29 PM	07/16/2017 04:32 PM		3	Wonder Woman	1	8	1	1	2	1	2	2	2	2			5	1	27	0	0	2	0
07/14/2017 08:03 PM	07/14/2017 08:05 PM		3	Wonder Woman	1	7	1	1	2	2	2	2	2	2			7	1	19	0	0	2	0
07/14/2017 08:26 PM	07/14/2017 08:29 PM		3	Wonder Woman	1	8	1	1	2	2	2	2	2	2			4	1	32	0	0	2	0
07/14/2017 08:42 PM	07/14/2017 08:44 PM		3	Wonder Woman	1	7	1	3	1	2	2	2	2	2			10	1	20	0	1	2	0
07/14/2017 08:44 PM	07/14/2017 08:51 PM		2	Wonder Woman	1	10	1	1	2	2	2	2	2	2			5	2	34	0	0	2	0
07/14/2017 08:47 PM	07/14/2017 08:50 PM		3	Wonder Woman	1	8	1	3	1	2	2	2	2	2			5	1	26	0	1	2	0
07/14/2017 09:00 PM	07/14/2017 09:01 PM		4	Wonder Woman	1	3	1	1	2	2	2	2	2	2			4	2	33	0	0	2	0
07/14/2017 09:05 PM	07/14/2017 09:10 PM		3	Wonder Woman	1	10	1	1	2	2	2	2	2	2			6	1	37	0	0	2	0
07/14/2017 09:06 PM	07/14/2017 09:07 PM		3	Wonder Woman	1	10	1	1	2	2	2	1	2	2			2	1	23	0	0	2	0
07/14/2017 09:38 PM	07/14/2017 09:41 PM		3	Wonder Woman	1	10	1	1	2	2	2	1	2	2			5	1	28	0	0	2	0
07/14/2017 10:06 PM	07/14/2017 10:08 PM		3	Wonder Woman	1	6	1	1	2	2	2	2	2	2			4	1	22	0	0	2	0
07/14/2017 10:23 PM	07/14/2017 10:25 PM		3	Wonder Woman	1	9	1	1	2	2	2	2	1	2			10	2	34	0	0	2	0
07/14/2017 10:38 PM	07/14/2017 10:41 PM		3	Wonder Woman	1	10	1	1	2	1	2	2	2	2			5	2	46	0	0	2	0
07/15/2017 12:05 AM	07/15/2017 12:07 AM		3	Wonder Woman	1	8	1	1	2	2	2	2	2	2			9	1	31	0	0	2	0
07/15/2017 12:25 AM	07/15/2017 12:28 AM		3	Wonder Woman	1	9	1	1	2	2	2	2	2	2		I was excited to see it and it was pretty inspirational. Not sad at all.	5	2	31	0	0	2	0
07/15/2017 12:41 AM	07/15/2017 12:44 AM		3	Wonder Woman	1	8	1	1	2	2	2	2	2	2		This was not an emotional film.	4	1	23	0	0	2	0
07/15/2017 12:46 AM	07/15/2017 12:49 AM		3	Wonder Woman	1	10	1	1	2	1	2	2	1	2			4	2	54	0	0	2	0
07/15/2017 12:48 AM	07/15/2017 12:50 AM		3	Wonder Woman	1	9	1	2	2	1	2	2	2	2			7	1	27	0	1	2	0
07/15/2017 01:08 AM	07/15/2017 01:09 AM		3	Wonder Woman	1	9	1	2	2	2	2	2	2	2			5	1	22	0	1	2	0
07/15/2017 02:19 AM	07/15/2017 02:21 AM		3	Wonder Woman	1	8	1	1	2	1	2	1	2	2			11	1	39	0	0	2	0
07/15/2017 03:06 AM	07/15/2017 03:10 AM		3	Wonder Woman	1	10	1	1	2	2	2	2	2	2			1	1	21	0	0	2	0
07/15/2017 03:41 AM	07/15/2017 03:44 AM		3	Wonder Woman	1	4	1	1	2	2	2	2	1	2			4	1	26	0	0	2	0
07/15/2017 04:33 AM	07/15/2017 04:35 AM		3	Wonder Woman	1	8	1	1	2	2	2	2	2	2			7	1	43	0	0	2	0
07/15/2017 05:25 AM	07/15/2017 05:27 AM		3	Wonder Woman	1	8	1	1	2	2	2	2	2	2			8	1	30	0	0	2	0
07/15/2017 05:52 AM	07/15/2017 05:55 AM		4	Wonder Woman	1	10	1	1	2	2	2	2	2	2			10	1	37	0	0	2	0
07/15/2017 06:17 AM	07/15/2017 06:21 AM		2	Wonder Woman	1	6	1	1	2	1	2	2	2	2			6	2	27	0	0	2	0
07/15/2017 12:51 PM	07/15/2017 12:53 PM		3	Wonder Woman	1	6	1	1	2	2	2	2	2	2			6	2	45	0	0	2	0
07/15/2017 01:29 PM	07/15/2017 01:33 PM		3	Wonder Woman	1	10	1	1	2	2	2	2	2	2		For some reason I felt proud. It was encouraging seeing a strong woman on screen.	3	2	28	0	0	2	0
07/15/2017 02:09 PM	07/15/2017 02:11 PM		3	Wonder Woman	1	10	1	1	2	2	2	1	2	2			10	1	34	0	0	2	0
07/15/2017 04:28 PM	07/15/2017 04:30 PM		3	Wonder Woman	1	7	1	1	2	1	2	2	2	2			4	1	24	0	0	2	0
07/15/2017 06:08 PM	07/15/2017 06:11 PM		3	Wonder Woman	1	9	1	1	2	2	2	2	2	2			1	1	42	0	0	2	0
07/15/2017 11:07 PM	07/15/2017 11:09 PM		3	Wonder Woman	1	10	1	1	2	1	2	2	2	2			11	1	21	0	0	2	0
07/16/2017 02:19 AM	07/16/2017 02:24 AM		4	Wonder Woman	1	10	1	1	2	2	2	2	2	2			8	2	20	0	0	2	0
07/16/2017 08:50 AM	07/16/2017 08:55 AM		3	Wonder Woman	1	6	1	1	2	2	2	2	2	2		no	3	2	36	0	0	2	0
07/16/2017 10:30 AM	07/16/2017 10:39 AM		3	Wonder Woman	1	9	1	1	2	2	2	2	2	2			7	1	33	0	0	2	0
07/16/2017 12:04 PM	07/16/2017 12:13 PM		3	Wonder Woman	1	7	1	1	2	1	2	2	2	2		I was slightly bored.	5	1	39	0	0	2	0
07/16/2017 02:14 PM	07/16/2017 02:17 PM		3	Wonder Woman	1	8	1	1	2	2	2	2	2	2			5	1	31	0	0	2	0
07/16/2017 04:19 PM	07/16/2017 04:23 PM		3	Wonder Woman	1	10	1	1	2	1	2	2	2	2			5	2	32	0	0	2	0
07/16/2017 05:18 PM	07/16/2017 05:22 PM		3	Wonder Woman	1	7	1	1	2	1	2	2	2	2			6	1	26	0	0	2	0
07/16/2017 06:04 PM	07/16/2017 06:07 PM		3	Wonder Woman	1	9	1	3	2	2	2	2	2	2		no	6	2	24	0	1	2	0
07/14/2017 09:39 PM	07/14/2017 09:43 PM		3	Wonder Woman	1	7	1	1	2	2	2	2	2	2			1	1	25	0	0	2	0
07/15/2017 07:21 PM	07/15/2017 07:24 PM		3	Wonder Woman	1	4	1	1	2	2	2	2	2	2			4	1	24	0	0	2	0
07/15/2017 09:36 PM	07/15/2017 09:38 PM		4	Wonder Woman	1	9	1	1	2	2	2	2	2	2			3	2	19	0	0	2	0
07/15/2017 04:50 AM	07/15/2017 04:55 AM		3	Wonder Woman	1	9	1	1	2	2	2	1	2	2		Excellent performance	6	2	35	0	0	2	0
07/16/2017 09:38 AM	07/16/2017 09:46 AM		4	Wonder Woman	1	9	3	3	2	2	2	2	2	2			2	2	34	1	1	2	0
07/14/2017 11:27 PM	07/14/2017 11:30 PM		3	Wonder Woman	1	9	2	3	1	2	2	2	2	2			5	1	33	1	1	2	0
07/14/2017 11:28 PM	07/14/2017 11:33 PM		3	Wonder Woman	1	10	2	2	2	2	2	2	2	2		The movie was great. My daughter and her friend were inspired to be female superheros.	5	2	53	1	1	2	0
07/15/2017 05:59 PM	07/15/2017 06:09 PM		3	Wonder Woman	1	8	2	2	2	1	2	2	2	2			6			1	1	2	0
07/15/2017 04:27 AM	07/15/2017 04:29 AM		4	Wonder Woman	1	7	1	1	2	2	2	2	2	2		none	4	1	22	0	0	2	0
07/15/2017 06:10 AM	07/15/2017 06:17 AM		3	Wonder Woman	1	8	1	1	2	1	2	2	2	2		I liked it	5	1	34	0	0	2	0
07/15/2017 09:19 PM	07/15/2017 09:32 PM		3	Wonder Woman	1	9	1	1	2	2	2	1	2	2		It was good but it didn't make me cry	6	2	45	0	0	2	0
07/16/2017 12:27 AM	07/16/2017 12:31 AM		3	Wonder Woman	1	9	1	1	1	2	2	2	2	2			6	1	29	0	0	2	0
07/16/2017 03:25 PM	07/16/2017 03:28 PM		3	Wonder Woman	1	8	1	1	2	2	2	2	2	2			9	2	45	0	0	2	0
07/15/2017 01:06 PM	07/15/2017 01:10 PM		2	Wonder Woman	1	9	1	2	2	2	2	1	2	2			5	1	34	0	1	2	0
07/15/2017 04:53 AM	07/15/2017 04:55 AM		4	Wonder Woman	1	9	2	1	2	2	2	2	2	2			4	2	24	1	0	2	0
07/14/2017 09:15 PM	07/14/2017 09:18 PM		4	Wonder Woman	1	10	3	3	2	2	2	2	2	2		no	3	2	51	1	1	2	0
07/15/2017 04:24 AM	07/15/2017 04:32 AM		2	Wonder Woman	1	8	2	2	1	2	2	2	2	2		No	5	1	35	1	1	2	0
07/14/2017 11:18 PM	07/14/2017 11:21 PM		3	Wonder Woman	1	6	1	1	2	1	2	2	2	2			6	1	35	0	0	2	0
07/15/2017 03:39 PM	07/15/2017 03:41 PM		2	Wonder Woman	1	8	1	1	2	2	2	2	2	2		N/A	5	1	34	0	0	2	0
07/15/2017 08:50 PM	07/15/2017 08:54 PM		4	Wonder Woman	1	9	1	1	2	2	2	2	2	2			5	2	48	0	0	2	0
07/16/2017 05:11 PM	07/16/2017 05:19 PM		3	Wonder Woman	1	9	1	1	2	2	2	2	2	2		No	8	2	52	0	0	2	0
07/16/2017 02:45 AM	07/16/2017 02:50 AM		3	Wonder Woman	1	9	1	1	2	2	2	2	2	2			5	1	48	0	0	2	0
07/15/2017 03:52 PM	07/15/2017 03:59 PM		3	Wonder Woman	1	8	1	1	2	2	2	2	2	2		Nope	5	2	43	0	0	2	0
07/15/2017 03:29 AM	07/15/2017 03:34 AM		3	Wonder Woman	1	9	1	1	2	2	2	2	2	2			9	1	41	0	0	2	0
07/14/2017 10:13 PM	07/14/2017 10:15 PM		2	Wonder Woman	1	9	1	1	1	1	2	2	2	2			6	2	44	0	0	2	0
07/14/2017 11:42 PM	07/14/2017 11:47 PM		2	Would You Rather	21	10	1	1	2	2	2	2	2	2			4	2	49	0	0	2	0
07/14/2017 10:00 PM	07/14/2017 10:01 PM		4	X-Men	1	6	1	1	2	2	1	2	2	2			11	1	24	0	0	2	0
07/15/2017 03:15 AM	07/15/2017 03:19 AM		2	X-Men: Apocalypse	1	6	1	2	2	2	2	2	2	2			5	1	32	0	1	2	0
07/16/2017 05:39 PM	07/16/2017 05:40 PM		2	XX	13	4	1	2	2	2	2	1	2	2			7	2	28	0	1	2	0
07/16/2017 03:13 PM	07/16/2017 03:21 PM		2	XXX	1	5	1	1	2	2	2	1	2	2			4	2	36	0	0	2	0
07/14/2017 09:16 PM	07/14/2017 09:21 PM		2	xXx: Return of Xander Cage	1	8	1	1	2	2	2	2	2	2			3	1	28	0	0	2	0
07/15/2017 05:38 PM	07/15/2017 05:45 PM		3	Young Guns 2	23	10	1	1	2	2	2	2	2	2			4	1	31	0	0	3	0
07/15/2017 12:50 AM	07/15/2017 12:52 AM		4	Your Name	3	9	1	2	1	2	2	2	2	2			4	1	26	0	1	4	0
07/15/2017 03:02 PM	07/15/2017 03:04 PM		3	Zero Dark Thirty	1	7	1	1	2	2	2	1	2	2			4			0	0	2	0
07/15/2017 05:16 AM	07/15/2017 05:20 AM		2	Zootopia	3	9	1	1	2	2	2	2	2	2			5	2	24	0	0	4	0
07/16/2017 07:08 AM	07/16/2017 07:14 AM		4	Zootopia	3	7	1	1	2	2	1	2	2	2			6	1	39	0	0	4	0
07/15/2017 05:24 AM	07/15/2017 05:29 AM	1	1	02:22:00	21	10	3	3	1	2	2	2	2	2			3	2	26	1	1	2	1
07/15/2017 05:38 PM	07/15/2017 05:45 PM	1	1	10 Things I Hate About You	5	7	1	1	2	2	1	2	2	2			4	1	31	0	0	1	1
07/14/2017 08:15 PM	07/14/2017 08:18 PM	1	1	101 dalmations	9	6	1	1	2	2	1	2	2	2				1	24	0	0	4	1
07/16/2017 02:02 AM	07/16/2017 02:05 AM	1	1	12 Angry Men	8	10	1	1	2	1	2	1	1	2			6	1	31	0	0	6	1
07/14/2017 09:35 PM	07/14/2017 09:37 PM	1	1	12 Years a Slave	8	9	4	4	2	2	2	2	2	2		n/a	5	2	25	1	1	6	1
07/14/2017 09:04 PM	07/14/2017 09:06 PM	1	1	21 Jump Street	5	8	1	2	2	1	2	1	2	2			4	1	23	0	1	1	1
07/15/2017 05:52 AM	07/15/2017 05:55 AM	1	1	22 Jump Street	5	8	1	1	2	2	2	1	1	2			10	1	37	0	0	1	1
07/15/2017 08:19 AM	07/15/2017 08:21 AM	1	1	22 Jump Street	5	9	1	1	2	2	2	1	1	2				1	19	0	0	1	1
07/16/2017 04:29 PM	07/16/2017 04:32 PM	1	1	27 dresses	18	8	1	5	2	2	2	2	2	2			5	2	40	0	1	1	1
07/15/2017 02:16 PM	07/15/2017 02:22 PM	1	1	A Dog's Purpose	9	8	3	3	1	2	2	2	2	2		no	5	1	46	1	1	4	1
07/16/2017 02:20 AM	07/16/2017 02:23 AM	1	1	A Dog's Purpose	9	6	1	2	2	1	2	2	2	2			4	2	26	0	1	4	1
07/14/2017 09:23 PM	07/14/2017 09:27 PM	1	1	A Perfect Mind	8	8	2	3	2	2	2	2	1	2			4	1	46	1	1	6	1
07/15/2017 04:39 AM	07/15/2017 04:42 AM	1	1	Absolutely Fabulous	5	6	1	1	2	2	2	2	2	2			4	2	31	0	0	1	1
07/15/2017 02:13 AM	07/15/2017 02:14 AM	1	1	Ace Ventura	5	9	2	1	2	2	2	1	2	2			8	1	31	1	0	1	1
07/15/2017 02:19 PM	07/15/2017 02:41 PM	1	1	Aladdin	3	6	1	1	2	2	2	2	2	2			4	2	21	0	0	4	1
07/15/2017 05:37 PM	07/15/2017 05:39 PM	1	1	Aladdin	3	9	1	1	2	2	1	2	2	2		It wasnt very emotional for me. There were some parts where i felt sentimental but no crying.		2	29	0	0	4	1
07/16/2017 03:00 PM	07/16/2017 03:04 PM	1	1	Alaska airlines	3	8	1	1	2	1	2	2	2	2		It was a comedy movie	4	1	23	0	0	4	1
07/15/2017 03:42 AM	07/15/2017 03:45 AM	1	1	Alice in Wonderland	9	8	1	1	2	1	2	2	1	2			4	2	26	0	0	4	1
07/15/2017 01:06 AM	07/15/2017 01:12 AM	1	1	Alice Through the Looking Glass	2	9	2	2	2	1	2	2	2	2		There was one part , when the mad hatter is dying I had tears but after that it was fine.	6	1	28	1	1	3	1
07/14/2017 09:51 PM	07/14/2017 09:53 PM	1	1	Alien Convenent	19	9	1	1	2	2	2	2	2	2			4	1	35	0	0	3	1
07/16/2017 06:11 AM	07/16/2017 06:14 AM	1	1	Alien Convenent	19	6	1	1	2	2	2	2	2	2		no	5	1	55	0	0	3	1
07/16/2017 08:40 AM	07/16/2017 08:46 AM	1	1	Alive	8	8	3	3	2	1	2	2	2	1	I have multiple sclerosis	It is very difficult for me to see others in pain	3	2	49	1	1	6	1
07/15/2017 04:26 PM	07/15/2017 04:28 PM	1	1	Amelie	18	4	1	1	2	1	2	2	1	2		Not really, the film was decent	3	1	26	0	0	1	1
07/15/2017 12:45 AM	07/15/2017 12:48 AM	1	1	American pie	5	10	1	1	2	1	1	1	1	2		One of my favorite movies	7	1	37	0	0	1	1
07/15/2017 11:15 PM	07/15/2017 11:17 PM	1	1	American Psycho	13	7	1	1	2	2	2	2	1	2		Nothing that I can think of.	1	2	25	0	0	2	1
07/14/2017 11:22 PM	07/14/2017 11:24 PM	1	1	American Soldier	4	10	4	4	2	1	2	2	2	2			5	2	60	1	1	6	1
07/16/2017 01:43 AM	07/16/2017 01:45 AM	1	1	American Ultra	1	8	1	1	2	1	2	2	2	2				1	22	0	0	2	1
07/15/2017 01:11 PM	07/15/2017 01:15 PM	1	1	Amy	4	8	3	3	1	2	2	2	2	1	my daughter is struggling with addiction issues	It made me think about my daughter and her issues	7	2	61	1	1	6	1
07/15/2017 04:32 AM	07/15/2017 04:37 AM	1	1	Angry Birds	3	7	1	2	2	1	1	1	2	2		I was alone and had a couple drinks. I was surprised a couple times at the emotions of watching a kids movie!	7	1	43	0	1	4	1
07/14/2017 08:54 PM	07/14/2017 08:57 PM	1	1	Angry Birds	3	9	1	2	2	2	2	1	2	2			6	1	30	0	1	4	1
07/14/2017 06:21 PM	07/14/2017 06:24 PM	1	1	Ant Man	1	6	1	1	2	2	1	2	2	2			7	1	33	0	0	2	1
07/14/2017 09:53 PM	07/14/2017 09:55 PM	1	1	Ant Man	1	9	1	1	2	2	1	2	1	2		none	4	1	21	0	0	2	1
07/15/2017 09:36 AM	07/15/2017 09:38 AM	1	1	Anthropoid	8	7	3	2	1	2	2	2	1	2						1	1	6	1
07/15/2017 04:14 AM	07/15/2017 04:18 AM	1	1	Apollo 13	8	10	3	2	2	1	2	2	1	1	I was pregnant.	This is one of my favorite films, I was excited to find it on the flight list of available movies. The soundtrack makes me cry.	6	2	33	1	1	6	1
07/15/2017 10:17 PM	07/15/2017 10:22 PM	1	1	Arrival	19	9	1	1	2	1	2	2	2	2		I found the film fascinating and was very intrigued by the story line. My emotional reaction was interest since there were only a few scenes that may have been 'sad' though they were handled in a way to view without tugging at the heart strings.	4	2	52	0	0	3	1
07/14/2017 10:37 PM	07/14/2017 10:43 PM	1	1	Arrival	19	8	3	5	2	2	2	1	2	2		Not really except to say thank god for movies on airplanes, without them it would be pretty boring.	6	2	43	1	1	3	1
07/15/2017 01:47 AM	07/15/2017 01:49 AM	1	1	Arrival	19	10	2	4	2	1	2	2	1	2		I was stressed in addition to being tired.	7	1	23	1	1	3	1
07/15/2017 08:38 PM	07/15/2017 08:39 PM	1	1	Arrival	19	8	2	1	2	2	2	2	2	2			11	1	21	1	0	3	1
07/14/2017 10:41 PM	07/14/2017 10:45 PM	1	1	Arrival	19	9	2	1	2	2	2	1	1	2		it kept my mind off the turbulence	7	1	41	1	0	3	1
07/15/2017 04:31 PM	07/15/2017 04:35 PM	1	1	Arrival	19	8	1	1	2	2	2	2	1	2			7	1	49	0	0	3	1
07/14/2017 08:46 PM	07/14/2017 08:49 PM	1	1	Arrival	19	5	1	1	2	2	2	2	2	2			6	1	40	0	0	3	1
07/14/2017 08:50 PM	07/14/2017 08:53 PM	1	1	Arrival	19	9	1	1	2	2	2	2	2	2		I was wide awake, but my mood was completely normal.	6	1	32	0	0	3	1
07/14/2017 09:16 PM	07/14/2017 09:19 PM	1	1	Arrival	19	8	1	2	2	2	2	2	1	2			8	1	29	0	1	3	1
07/14/2017 09:52 PM	07/14/2017 09:55 PM	1	1	Arrival	19	9	1	1	2	1	2	2	2	2			6	1	22	0	0	3	1
07/16/2017 05:39 PM	07/16/2017 05:40 PM	1	1	Arrival	19	7	1	1	2	2	2	2	1	2			7	2	28	0	0	3	1
07/16/2017 06:18 PM	07/16/2017 06:21 PM	1	1	Arrival	19	8	1	1	2	2	2	2	1	2			4	1	24	0	0	3	1
07/16/2017 04:25 AM	07/16/2017 04:27 AM	1	1	Assassin's Creed	1	6	2	1	2	1	2	1	1	2			1	1	20	1	0	2	1
07/14/2017 08:06 PM	07/14/2017 08:10 PM	1	1	Assassin's Creed	1	7	1	1	2	2	2	2	2	2			3	1	28	0	0	2	1
07/14/2017 08:15 PM	07/14/2017 08:17 PM	1	1	Assassin's Creed	1	6	1	1	2	1	2	1	1	2			5	2	37	0	0	2	1
07/14/2017 11:20 PM	07/14/2017 11:22 PM	1	1	Assassin's Creed	1	6	1	1	2	1	2	2	1	2				1	19	0	0	2	1
07/15/2017 02:43 PM	07/15/2017 02:45 PM	1	1	Assassin's Creed	1	7	1	1	2	2	2	2	2	2		no	4	1	29	0	0	2	1
07/15/2017 04:27 AM	07/15/2017 04:29 AM	1	1	Avatar: the last airbender	2	2	1	1	2	2	2	2	2	2		Pretty tired during the flight.	4	1	22	0	0	3	1
07/15/2017 07:49 PM	07/15/2017 07:51 PM	1	1	Avengers	1	8	1	1	2	2	2	2	2	2			4	1	26	0	0	2	1
07/15/2017 08:39 AM	07/15/2017 08:41 AM	1	1	Avengers	1	8	1	1	2	2	2	2	1	2			1	1	24	0	0	2	1
07/15/2017 05:30 PM	07/15/2017 05:33 PM	1	1	Avengers	1	7	1	1	2	2	2	2	2	2			3	1	30	0	0	2	1
07/16/2017 01:32 AM	07/16/2017 01:35 AM	1	1	Avengers	1	7	1	1	2	1	2	2	2	2			1	2	46	0	0	2	1
07/16/2017 02:24 PM	07/16/2017 02:25 PM	1	1	Avengers	1	8	1	1	2	1	2	2	1	2			8	1	19	0	0	2	1
07/14/2017 09:37 PM	07/14/2017 09:39 PM	1	1	Avengers	1	10	2	2	2	2	2	2	1	2			7	1	29	1	1	2	1
07/16/2017 03:57 AM	07/16/2017 04:01 AM	1	1	Avengers	1	7	1	1	2	1	2	1	1	2		It was entertaining.	4	1	32	0	0	2	1
07/15/2017 08:39 PM	07/15/2017 08:41 PM	1	1	Avengers 2	1	9	2	2	2	2	2	2	1	2			6	1	29	1	1	2	1
07/16/2017 05:46 PM	07/16/2017 05:51 PM	1	1	Avengers 2	1	4	1	1	2	2	2	2	1	2			4	1	28	0	0	2	1
07/15/2017 05:58 PM	07/15/2017 06:05 PM	1	1	baahubali 2	8	10	1	2	2	1	2	2	2	2			6	2	64	0	1	6	1
07/15/2017 04:08 PM	07/15/2017 04:11 PM	1	1	Baby Boss	3	9	1	2	2	2	2	2	1	2			5	2	26	0	1	4	1
07/16/2017 01:59 PM	07/16/2017 02:02 PM	1	1	Bad Moms	5	9	1	1	2	1	1	2	2	1	Anxiety Disorder	n/a	6	2	26	0	0	1	1
07/16/2017 05:21 AM	07/16/2017 05:23 AM	1	1	Bad Moms	5	5	1	1	2	2	1	1	1	2						0	0	1	1
07/15/2017 08:01 PM	07/15/2017 08:05 PM	1	1	Bad Moms	5	8	1	1	2	1	2	2	1	2		no	5	2	31	0	0	1	1
07/16/2017 06:25 AM	07/16/2017 06:28 AM	1	1	Bad Moms	5	9	1	1	2	1	1	2	1	2			4	2	29	0	0	1	1
07/14/2017 10:46 PM	07/14/2017 10:51 PM	1	1	Bad Santa 2	5	8	1	1	2	2	2	2	2	2			5	1	35	0	0	1	1
07/16/2017 05:26 PM	07/16/2017 05:29 PM	1	1	Batman	1	9	2	2	2	1	2	2	2	2		No	5	2	30	1	1	2	1
07/16/2017 09:38 AM	07/16/2017 09:46 AM	1	1	Batman v Superman: Dawn of Justice	1	6	2	1	2	1	2	2	1	2			2	2	34	1	0	2	1
07/14/2017 09:31 PM	07/14/2017 09:33 PM	1	1	Batman v Superman: Dawn of Justice	1	6	1	1	2	2	2	2	2	2		It was disappointing	4	1	23	0	0	2	1
07/14/2017 08:34 PM	07/14/2017 08:37 PM	1	1	Batman v Superman: Dawn of Justice	1	2	1	1	2	1	2	2	1	2			6	1	27	0	0	2	1
07/15/2017 09:50 PM	07/15/2017 09:55 PM	1	1	Batman v Superman: Dawn of Justice	1	9	1	1	2	2	2	1	1	2		It got me kinda excited i had been wanting to watch it but had not gotten the chance.	4	1	32	0	0	2	1
07/14/2017 11:32 PM	07/14/2017 11:34 PM	1	1	Batman v Superman: Dawn of Justice	1	4	1	1	2	2	2	2	1	2				2	28	0	0	2	1
07/15/2017 08:23 PM	07/15/2017 08:28 PM	1	1	Batman v Superman: Dawn of Justice	1	7	1	1	2	1	1	2	1	2		I found the film enjoying even though it was out of the genre that I normally watch.	8	1	48	0	0	2	1
07/14/2017 09:09 PM	07/14/2017 09:12 PM	1	1	Batman v Superman: Dawn of Justice	1	8	1	1	2	2	2	2	2	2						0	0	2	1
07/14/2017 10:54 PM	07/14/2017 10:59 PM	1	1	Batman v Superman: Dawn of Justice	1	7	1	1	2	2	2	2	2	2			9	1	25	0	0	2	1
07/14/2017 10:21 PM	07/14/2017 10:23 PM	1	1	Batman v Superman: Dawn of Justice	1	3	2	1	2	1	2	2	1	2				2	36	1	0	2	1
07/15/2017 03:29 AM	07/15/2017 03:34 AM	1	1	Batman v Superman: Dawn of Justice	1	7	1	1	2	2	2	2	1	2			9	1	41	0	0	2	1
07/15/2017 08:19 PM	07/15/2017 08:21 PM	1	1	Baywatch	5	5	1	1	2	1	1	2	2	2				1	27	0	0	1	1
07/16/2017 03:45 PM	07/16/2017 03:48 PM	1	1	Beastly	10	7	2	1	2	1	2	2	1	2			6	2	18	1	0	3	1
07/16/2017 04:44 AM	07/16/2017 04:48 AM	1	1	Beatlejuice	5	10	1	1	2	2	2	2	2	2				2	57	0	0	1	1
07/15/2017 02:05 AM	07/15/2017 02:11 AM	1	1	Beauty & the Beast	9	8	2	1	2	2	2	2	2	2			5	2	26	1	0	4	1
07/16/2017 08:50 AM	07/16/2017 08:55 AM	1	1	Beauty & the Beast	9	10	3	4	1	2	2	2	2	2		no	3	2	36	1	1	4	1
07/15/2017 05:00 AM	07/15/2017 05:02 AM	1	1	Beauty & the Beast	9	8	1	2	2	2	1	2	1	2		no	6	1	35	0	1	4	1
07/14/2017 11:31 PM	07/14/2017 11:35 PM	1	1	Beauty & the Beast	9	7	1	1	2	2	1	2	2	2			6	2	36	0	0	4	1
07/15/2017 06:59 PM	07/15/2017 07:01 PM	1	1	Beauty & the Beast	9	5	1	1	2	2	2	2	1	2		No		2	31	0	0	4	1
07/16/2017 12:02 AM	07/16/2017 12:05 AM	1	1	Beauty & the Beast	9	10	1	1	2	1	2	2	2	2		It was a good film overall and helped pass the time.	6	1	45	0	0	4	1
07/16/2017 05:21 PM	07/16/2017 05:23 PM	1	1	Beauty & the Beast	9	7	1	2	1	2	2	2	2	2			6	2	34	0	1	4	1
07/15/2017 03:08 PM	07/15/2017 03:15 PM	1	1	Beauty & the Beast	9	10	3	3	2	2	2	2	2	2			5	2	30	1	1	4	1
07/14/2017 10:35 PM	07/14/2017 10:38 PM	1	1	Beauty & the Beast	9	8	2	2	1	1	2	2	1	2		I was hungry	3	2	27	1	1	4	1
07/16/2017 02:21 PM	07/16/2017 02:23 PM	1	1	Beauty & the Beast	9	9	2	2	2	2	2	2	1	2			7	2	41	1	1	4	1
07/14/2017 09:17 PM	07/14/2017 09:21 PM	1	1	Beauty & the Beast	9	7	1	1	2	1	2	1	1	2			4	1	25	0	0	4	1
07/15/2017 09:29 PM	07/15/2017 09:32 PM	1	1	Beauty & the Beast	9	8	1	2	2	2	1	2	1	2			4	2	24	0	1	4	1
07/15/2017 05:43 PM	07/15/2017 05:46 PM	1	1	Beauty & the Beast	9	8	1	2	2	1	2	1	1	2			5	2	27	0	1	4	1
07/14/2017 11:26 PM	07/14/2017 11:29 PM	1	1	Beauty & the Beast	9	10	3	3	2	1	2	1	2	2		No.	3	1	52	1	1	4	1
07/16/2017 10:46 AM	07/16/2017 10:48 AM	1	1	Beauty & the Beast	9	6	1	1	2	2	2	1	2	2			6	2	47	0	0	4	1
07/14/2017 08:48 PM	07/14/2017 08:50 PM	1	1	Beauty & the Beast	9	9	3	2	1	1	2	2	2	2				1	26	1	1	4	1
07/14/2017 09:03 PM	07/14/2017 09:07 PM	1	1	Beauty & the Beast	9	8	2	3	2	1	2	2	1	2			4	2	45	1	1	4	1
07/15/2017 02:47 AM	07/15/2017 02:49 AM	1	1	Beauty & the Beast	9	8	1	1	2	2	2	2	2	2			6	1	33	0	0	4	1
07/14/2017 09:33 PM	07/14/2017 09:37 PM	1	1	Beauty & the Beast	9	8	1	1	2	2	2	1	1	2			4	1	31	0	0	4	1
07/15/2017 05:58 PM	07/15/2017 06:01 PM	1	1	Beethoven	9	9	2	2	1	1	1	2	1	2			5	2	29	1	1	4	1
07/14/2017 09:48 PM	07/14/2017 09:50 PM	1	1	before sunset	8	6	1	1	2	2	2	2	1	2			6	2	29	0	0	6	1
07/16/2017 05:30 PM	07/16/2017 05:32 PM	1	1	Big	5	8	2	2	2	2	2	2	2	2			4	2	30	1	1	1	1
07/14/2017 09:40 PM	07/14/2017 09:41 PM	1	1	big daddy	5	10	2	2	2	2	1	2	2	2			4	1	28	1	1	1	1
07/15/2017 03:37 PM	07/15/2017 03:39 PM	1	1	Black Hawk Down	1	8	2	2	2	2	2	2	2	2		It was very suspenseful.	4	1	28	1	1	2	1
07/16/2017 01:14 AM	07/16/2017 01:18 AM	1	1	Black Mass	6	9	2	2	2	2	2	1	2	2		N/A	7	2	60	1	1	6	1
07/16/2017 04:12 AM	07/16/2017 04:21 AM	1	1	Blue Crush	8	7	1	1	2	2	1	2	2	2		This film used to be a favorite of mine when i was younger, so I felt quite nostalgic watching it.	1	2	29	0	0	6	1
07/14/2017 09:25 PM	07/14/2017 09:33 PM	1	1	Boss baby	3	8	2	2	2	1	2	2	1	2		I found it hard to control laughing		1	36	1	1	4	1
07/15/2017 02:57 PM	07/15/2017 03:03 PM	1	1	Boss baby	3	9	1	1	2	2	1	2	1	2			4	1	30	0	0	4	1
07/14/2017 09:00 PM	07/14/2017 09:01 PM	1	1	Boss baby	3	4	1	1	2	2	2	2	2	2			4	2	33	0	0	4	1
07/15/2017 08:19 AM	07/15/2017 08:26 AM	1	1	Boss baby	3	2	1	1	2	1	1	2	2	2		I wasn't really interested in this movie or any of the other offerings and wanted something on that I didn't care about paying attention to.	7	2	27	0	0	4	1
07/16/2017 04:18 AM	07/16/2017 04:21 AM	1	1	Boss baby	3	8	1	1	2	1	1	2	1	2			5	1	36	0	0	4	1
07/16/2017 02:31 PM	07/16/2017 02:35 PM	1	1	Boss baby	3	1	1	1	2	2	2	2	1	2		Curiosity about how bad this movie was. I couldn't turn away. It was like watching a car wreck		1	58	0	0	4	1
07/14/2017 04:52 PM	07/14/2017 04:54 PM	1	1	Boss baby	3	4	1	1	2	1	2	2	1	2		IT was a dumb movie. No reaction what so ever	9	1	41	0	0	4	1
07/15/2017 12:07 AM	07/15/2017 12:09 AM	1	1	Boss baby	3	5	1	1	2	2	2	2	1	2			4	2	22	0	0	4	1
07/16/2017 05:57 PM	07/16/2017 05:59 PM	1	1	Boss baby	3	3	1	1	2	2	2	2	1	2			5	1	35	0	0	4	1
07/14/2017 08:48 PM	07/14/2017 08:51 PM	1	1	Boss baby	3	6	1	1	2	2	2	2	2	2			5	1	41	0	0	4	1
07/15/2017 11:22 AM	07/15/2017 11:28 AM	1	1	Boss baby	3	4	1	1	2	2	1	2	2	2		I was just trying to pass the time.	5	2	44	0	0	4	1
07/16/2017 02:04 AM	07/16/2017 02:10 AM	1	1	Boss baby	3	6	1	1	2	2	2	2	1	2		It is very funny movie.	6	1	34	0	0	4	1
07/16/2017 02:57 PM	07/16/2017 03:03 PM	1	1	Boss baby	3	6	1	1	2	2	1	2	2	2			7	2	34	0	0	4	1
07/15/2017 03:36 PM	07/15/2017 03:38 PM	1	1	Boss baby	3	9	2	5	2	2	2	2	1	2			5	2	40	1	1	4	1
07/14/2017 10:36 PM	07/14/2017 10:39 PM	1	1	Boss baby	3	8	1	2	2	2	2	2	2	2			5	2	41	0	1	4	1
07/14/2017 09:19 PM	07/14/2017 09:23 PM	1	1	Boss baby	3	5	1	1	2	2	2	2	1	2		I fell a sleep on on it a few times	4	2	31	0	0	4	1
07/14/2017 02:59 PM	07/14/2017 03:00 PM	1	1	Boss baby	3	9	1	1	2	2	2	2	1	2				2	23	0	0	4	1
07/14/2017 09:09 PM	07/14/2017 09:10 PM	1	1	boulevard	8	8	1	1	2	2	2	2	2	2			5	1	33	0	0	6	1
07/16/2017 02:51 AM	07/16/2017 02:58 AM	1	1	Brave	3	9	3	3	1	2	2	2	2	2		It reminded me of my mom	3	2	22	1	1	4	1
07/16/2017 04:57 AM	07/16/2017 05:00 AM	1	1	Brave	3	9	2	2	2	2	2	2	1	2			4	2	28	1	1	4	1
07/16/2017 12:32 AM	07/16/2017 12:35 AM	1	1	Bridesmaids	5	10	1	1	2	2	1	1	1	2		I laughed alot.	4	2	45	0	0	1	1
07/14/2017 08:55 PM	07/14/2017 08:58 PM	1	1	Bridesmaids	5	9	1	1	2	1	2	2	1	2		na	4	2	27	0	0	1	1
07/14/2017 09:18 PM	07/14/2017 09:22 PM	1	1	Bridesmaids	5	7	1	1	2	2	2	2	1	2			4	1	39	0	0	1	1
07/14/2017 09:24 PM	07/14/2017 09:27 PM	1	1	Bridesmaids	5	8	1	1	2	2	2	1	1	2			9	2	38	0	0	1	1
07/15/2017 03:18 AM	07/15/2017 03:21 AM	1	1	Bridesmaids	5	6	1	1	2	1	1	2	2	2			7	2	30	0	0	1	1
07/15/2017 04:13 AM	07/15/2017 04:15 AM	1	1	Bridesmaids	5	10	1	1	2	2	2	2	1	2			6	2	21	0	0	1	1
07/15/2017 03:50 PM	07/15/2017 03:54 PM	1	1	Bridesmaids	5	7	1	1	2	2	2	2	2	2		The film was hilarious.	6	1	32	0	0	1	1
07/14/2017 10:13 PM	07/14/2017 10:15 PM	1	1	Bridge of spies	21	9	1	1	2	1	2	2	2	2			6	2	44	0	0	2	1
07/14/2017 08:03 PM	07/14/2017 08:06 PM	1	1	Bridget Jones's Baby	18	10	3	3	1	2	2	2	2	2		no	6	2	34	1	1	1	1
07/16/2017 09:10 AM	07/16/2017 09:11 AM	1	1	Bridget Jones's Baby	18	6	1	1	2	1	1	2	1	2				2	40	0	0	1	1
07/16/2017 02:43 PM	07/16/2017 02:50 PM	1	1	Burnt	8	8	1	1	2	1	2	2	1	2			6	2	51	0	0	6	1
07/14/2017 08:03 PM	07/14/2017 08:04 PM	1	1	Can't Remember	1	6	1	1	2	2	2	2	1	2			6	1	27	0	0	2	1
07/14/2017 09:39 PM	07/14/2017 09:41 PM	1	1	Captain America - Civil War	1	7	1	1	2	1	2	2	2	2			3	2	29	0	0	2	1
07/15/2017 12:06 AM	07/15/2017 12:10 AM	1	1	Captain America - Civil War	1	9	1	1	2	1	2	2	1	2		Great film and did not seem too emotional overall. But fun with all the action.	7	1	39	0	0	2	1
07/14/2017 08:02 PM	07/14/2017 08:05 PM	1	1	Captain America - Civil War	1	7	1	1	2	1	2	2	1	2			4	1	28	0	0	2	1
07/14/2017 11:50 PM	07/14/2017 11:55 PM	1	1	Captain America - Civil War	1	10	1	1	2	2	2	2	1	2			4	1	33	0	0	2	1
07/15/2017 08:29 PM	07/15/2017 08:31 PM	1	1	Captain America - Civil War	1	9	1	1	2	2	2	2	2	2			4	1	41	0	0	2	1
07/16/2017 01:42 AM	07/16/2017 01:45 AM	1	1	Captain America - Civil War	1	10	1	1	2	1	2	2	2	2			4	1	27	0	0	2	1
07/15/2017 03:21 PM	07/15/2017 03:23 PM	1	1	Captain America - Civil War	1	10	1	1	2	2	2	2	2	2		It was a great movie.	4	2	26	0	0	2	1
07/15/2017 02:20 AM	07/15/2017 02:23 AM	1	1	Captain America - Civil War	1	10	1	1	2	1	2	2	1	2			7	1	19	0	0	2	1
07/15/2017 03:41 AM	07/15/2017 03:44 AM	1	1	Captain America - Civil War	1	5	1	1	2	2	2	2	2	2		The movie was very fast-paced and action-packed, the emotions I felt were more excitement than sadness even with those themes present in the movie.	4	1	26	0	0	2	1
07/16/2017 03:18 AM	07/16/2017 03:21 AM	1	1	Captain America - Civil War	1	10	1	1	2	2	2	2	2	2		I laughed for a few scenes but I was very focused since I wanted to see it in the past	4	1	28	0	0	2	1
07/14/2017 08:48 PM	07/14/2017 08:52 PM	1	1	Captain America - Civil War	1	8	1	1	2	2	2	2	1	2		I greatly enjoyed the film.	7	2	74	0	0	2	1
07/14/2017 05:59 PM	07/14/2017 06:02 PM	1	1	Captain America - Civil War	1	8	1	1	2	1	2	1	1	2			5	1	27	0	0	2	1
07/15/2017 05:11 AM	07/15/2017 05:14 AM	1	1	Captain America - Civil War	1	7	1	1	2	2	2	1	2	2			2	1	32	0	0	2	1
07/15/2017 12:08 AM	07/15/2017 12:13 AM	1	1	Captain America - Civil War	1	9	1	1	2	2	2	1	2	2			5	2	29	0	0	2	1
07/16/2017 03:25 PM	07/16/2017 03:28 PM	1	1	Captain Fantastic	5	10	2	2	1	2	2	2	1	2			9	2	45	1	1	1	1
07/15/2017 05:31 PM	07/15/2017 05:34 PM	1	1	Cars	3	9	1	1	2	1	2	1	1	1	Depression, anxiety		6	2	27	0	0	4	1
07/16/2017 03:57 PM	07/16/2017 03:59 PM	1	1	Cars	3	7	1	1	2	2	1	2	2	2			4	1	22	0	0	4	1
07/14/2017 11:37 PM	07/14/2017 11:40 PM	1	1	Cars 2	3	10	1	1	2	1	1	2	2	2			3	1	31	0	0	4	1
07/16/2017 12:42 AM	07/16/2017 12:48 AM	1	1	Cars 3	3	7	1	1	2	2	1	2	1	2		No further comments.	3	2	46	0	0	4	1
07/14/2017 10:06 PM	07/14/2017 10:08 PM	1	1	Casino Royale	1	9	1	1	2	2	2	2	1	2			4	1	22	0	0	2	1
07/16/2017 04:22 AM	07/16/2017 04:25 AM	1	1	Casino Royale	1	7	1	1	2	2	2	2	2	2				1	18	0	0	2	1
07/15/2017 11:00 AM	07/15/2017 11:02 AM	1	1	Cast Away	8	8	2	1	2	1	2	2	1	2			2	2	23	1	0	6	1
07/15/2017 12:48 PM	07/15/2017 12:52 PM	1	1	Catch Me if You Can	4	5	2	1	2	2	2	2	2	2		it was just a movie to pass the time	9	2	34	1	0	6	1
07/14/2017 08:45 PM	07/14/2017 08:51 PM	1	1	Central Intelligence	5	6	1	1	2	2	2	2	2	2		I chuckled a couple of times. It's an action-adventure comedy but I wasn't blown away by it. When it comes to sentiments, no, this move didn't do anything like that (and it wasn't even supposed to)	4	1	22	0	0	1	1
07/15/2017 01:21 PM	07/15/2017 01:27 PM	1	1	Central Intelligence	5	7	1	1	2	1	2	2	2	2			5	1	35	0	0	1	1
07/14/2017 10:13 PM	07/14/2017 10:15 PM	1	1	Central Intelligence	5	6	1	1	2	1	2	1	1	2			6	1	39	0	0	1	1
07/15/2017 01:48 PM	07/15/2017 01:55 PM	1	1	Central Intelligence	5	10	1	1	2	2	2	2	2	2		This film was a comedy and was funny	5	2	53	0	0	1	1
07/15/2017 07:24 PM	07/15/2017 07:26 PM	1	1	Central Intelligence	5	8	1	1	2	2	2	2	1	2			8	1	19	0	0	1	1
07/16/2017 03:30 PM	07/16/2017 03:34 PM	1	1	Central Intelligence	5	9	1	1	2	1	2	2	2	2		I laughed a lot.	4	1	31	0	0	1	1
07/16/2017 05:21 PM	07/16/2017 05:25 PM	1	1	Central Intelligence	5	6	1	1	2	2	2	2	1	2			7	2	23	0	0	1	1
07/14/2017 10:52 PM	07/14/2017 10:54 PM	1	1	Chappie	1	9	1	1	2	1	2	2	1	2			5	1	27	0	0	2	1
07/14/2017 08:32 PM	07/14/2017 08:35 PM	1	1	Cheaper by the Dozen	9	8	2	2	2	2	2	1	1	2			3	2	25	1	1	4	1
07/15/2017 04:38 PM	07/15/2017 04:41 PM	1	1	Cheaper by the Dozen	9	4	1	1	2	2	2	2	2	2		It was a terrible movie.	2	1	34	0	0	4	1
07/16/2017 05:53 PM	07/16/2017 05:56 PM	1	1	Chef	5	8	1	2	2	2	2	2	1	2			6	2	25	0	1	1	1
07/15/2017 04:50 AM	07/15/2017 04:55 AM	1	1	Chicago	15	9	1	1	2	2	1	2	2	2		I should have watched it years ago, it was a great movie.	6	2	35	0	0	6	1
07/15/2017 06:22 PM	07/15/2017 06:28 PM	1	1	CHIPS	5	6	1	1	2	2	1	1	2	2			3	1	52	0	0	1	1
07/16/2017 01:44 PM	07/16/2017 01:47 PM	1	1	CHIPS	5	5	1	1	2	1	2	2	1	2			4	1	38	0	0	1	1
07/15/2017 11:54 AM	07/15/2017 11:58 AM	1	1	Cinderella	9	10	1	1	2	2	2	2	2	2		Only that I loved it	4	2	66	0	0	4	1
07/15/2017 01:22 AM	07/15/2017 01:25 AM	1	1	Cinderella	9	7	1	2	1	1	2	2	2	2			4	2	32	0	1	4	1
07/16/2017 12:37 AM	07/16/2017 12:42 AM	1	1	Click	10	8	4	4	1	1	2	1	2	2		Click always makes me cry but it could have been more so than usual.	4	2	24	1	1	3	1
07/16/2017 01:28 PM	07/16/2017 01:31 PM	1	1	Cloverfield Lane	10	8	1	1	2	2	2	2	2	2			6	2	23	0	0	3	1
07/15/2017 03:10 PM	07/15/2017 03:14 PM	1	1	Cloverfield Lane	10	7	1	1	2	1	2	1	1	2			4	1	31	0	0	3	1
07/16/2017 05:39 AM	07/16/2017 05:44 AM	1	1	Collateral Beauty	18	10	1	2	2	2	2	2	1	2			5	2	35	0	1	1	1
07/16/2017 12:16 PM	07/16/2017 12:19 PM	1	1	Collide	1	5	1	1	2	2	2	2	2	2			7	2	22	0	0	2	1
07/15/2017 05:15 AM	07/15/2017 05:17 AM	1	1	Contact	19	7	1	1	2	1	2	2	1	2			5	1	41	0	0	3	1
07/16/2017 04:12 PM	07/16/2017 04:15 PM	1	1	Crazy Stupid Love	5	8	2	2	2	2	2	2	1	2			1	2	24	1	1	1	1
07/15/2017 07:41 PM	07/15/2017 07:45 PM	1	1	Creed	8	7	3	4	1	2	2	2	2	2			7	1	29	1	1	6	1
07/15/2017 12:26 AM	07/15/2017 12:30 AM	1	1	Creed	8	8	1	1	2	2	2	2	2	2			6	1	41	0	0	6	1
07/16/2017 10:30 AM	07/16/2017 10:39 AM	1	1	Crimson Peak	17	7	1	1	2	2	2	1	2	2			7	1	33	0	0	6	1
07/15/2017 11:56 AM	07/15/2017 11:57 AM	1	1	daddy day care	5	4	1	2	2	2	2	1	2	2				1	22	0	1	1	1
07/15/2017 03:46 PM	07/15/2017 03:48 PM	1	1	Daddy's Home	5	9	1	1	2	2	2	2	2	2			4	2	29	0	0	1	1
07/15/2017 08:45 PM	07/15/2017 08:49 PM	1	1	Dark Knight Rises	1	8	1	1	2	2	2	1	1	2		Film was an action packed thrill ride.	4	1	22	0	0	2	1
07/16/2017 02:20 AM	07/16/2017 02:22 AM	1	1	Dark Knight Rises	1	10	1	1	2	2	2	2	1	2			11	1	22	0	0	2	1
07/14/2017 09:20 PM	07/14/2017 09:22 PM	1	1	Dawn of the Dead	13	9	1	1	2	2	2	2	2	2			2	1	22	0	0	2	1
07/15/2017 02:29 AM	07/15/2017 02:33 AM	1	1	Deadpool	1	7	3	1	1	2	2	2	2	2			3	1	29	1	0	2	1
07/14/2017 08:03 PM	07/14/2017 08:04 PM	1	1	Deadpool	1	9	1	1	2	2	2	2	2	2				2	26	0	0	2	1
07/14/2017 09:11 PM	07/14/2017 09:14 PM	1	1	Deadpool	1	9	1	1	2	2	2	2	2	2			5	1	24	0	0	2	1
07/14/2017 09:15 PM	07/14/2017 09:20 PM	1	1	Deadpool	1	6	1	1	2	1	2	2	1	2			7	1	48	0	0	2	1
07/15/2017 12:25 AM	07/15/2017 12:28 AM	1	1	Deadpool	1	10	1	1	2	2	2	2	1	2		I love this movie so I was happy to watch it on the plane!	5	2	31	0	0	2	1
07/15/2017 01:54 AM	07/15/2017 01:56 AM	1	1	Deadpool	1	9	1	1	2	1	2	1	2	2			6	1	28	0	0	2	1
07/15/2017 08:19 AM	07/15/2017 08:21 AM	1	1	Deadpool	1	9	1	1	2	2	1	2	2	2			4	1	19	0	0	2	1
07/16/2017 06:51 AM	07/16/2017 06:54 AM	1	1	Deadpool	1	7	1	1	2	2	2	1	1	2			4	2	27	0	0	2	1
07/15/2017 08:20 AM	07/15/2017 08:24 AM	1	1	Deadpool	1	8	1	1	2	2	2	2	2	2			6	1	31	0	0	2	1
07/15/2017 04:35 PM	07/15/2017 04:37 PM	1	1	Deadpool	1	8	1	1	2	2	2	2	2	2		i felt very happy and pleased while watching the film, it definitely made me laugh.	4	2	26	0	0	2	1
07/16/2017 12:11 AM	07/16/2017 12:14 AM	1	1	Deadpool	1	10	1	1	2	2	2	1	2	2			8	1	29	0	0	2	1
07/14/2017 03:36 PM	07/14/2017 03:40 PM	1	1	Deadpool	1	10	1	3	2	2	2	2	2	2			3	1	28	0	1	2	1
07/14/2017 10:38 PM	07/14/2017 10:40 PM	1	1	Deadpool	1	10	1	1	2	2	2	2	2	2			4	1	20	0	0	2	1
07/16/2017 01:18 AM	07/16/2017 01:20 AM	1	1	Dear Zindagi	8	4	1	1	2	1	2	2	1	2			4	2	23	0	0	6	1
07/15/2017 03:27 PM	07/15/2017 03:29 PM	1	1	Deep Water Horizon	1	9	1	2	2	2	2	2	1	2				2	23	0	1	2	1
07/16/2017 05:29 PM	07/16/2017 05:33 PM	1	1	Despicable Me	3	8	4	4	2	1	1	2	1	2			5	1	22	1	1	4	1
07/14/2017 10:48 PM	07/14/2017 10:52 PM	1	1	Despicable Me	3	8	2	1	2	2	2	2	2	2			6	1	37	1	0	4	1
07/14/2017 10:18 PM	07/14/2017 10:22 PM	1	1	Despicable Me	3	8	1	1	2	1	2	2	1	2			4	2	29	0	0	4	1
07/14/2017 08:12 PM	07/14/2017 08:13 PM	1	1	Despicable Me	3	5	3	2	2	2	2	2	2	2				1	26	1	1	4	1
07/14/2017 11:11 PM	07/14/2017 11:14 PM	1	1	Despicable Me	3	9	2	1	2	2	2	2	1	2			6	2	24	1	0	4	1
07/15/2017 03:23 PM	07/15/2017 03:25 PM	1	1	Despicable Me	3	9	1	1	2	2	1	2	2	2			5	2	32	0	0	4	1
07/15/2017 03:22 PM	07/15/2017 03:25 PM	1	1	Despicable Me 2	3	6	2	2	2	1	1	1	1	2			5	1	25	1	1	4	1
07/16/2017 04:46 AM	07/16/2017 04:48 AM	1	1	Despicable Me 2	3	6	2	2	2	2	2	2	2	2				1	21	1	1	4	1
07/15/2017 01:11 AM	07/15/2017 01:13 AM	1	1	Devil Wears Prada	5	7	1	1	2	2	1	2	1	2			3	2	24	0	0	1	1
07/14/2017 11:26 PM	07/14/2017 11:28 PM	1	1	Divergent	1	10	1	1	2	2	2	2	1	2			8	2	21	0	0	2	1
07/15/2017 12:30 PM	07/15/2017 12:32 PM	1	1	Django: Unchained	1	9	2	1	2	2	2	2	2	2			4	1	27	1	0	2	1
07/16/2017 01:38 AM	07/16/2017 01:39 AM	1	1	Django: Unchained	1	8	1	1	2	2	2	1	2	2				1	35	0	0	2	1
07/14/2017 09:31 PM	07/14/2017 09:35 PM	1	1	Do the Right Thing	8	8	1	1	2	2	2	1	2	2		No	4	1	32	0	0	6	1
07/14/2017 11:37 PM	07/14/2017 11:41 PM	1	1	Doctor Strange	1	8	2	1	2	2	2	2	1	2		No	7	2	41	1	0	2	1
07/15/2017 10:52 AM	07/15/2017 10:55 AM	1	1	Doctor Strange	1	8	1	1	2	2	2	2	2	2			9	1	25	0	0	2	1
07/14/2017 08:13 PM	07/14/2017 08:24 PM	1	1	Doctor Strange	1	7	1	2	2	2	2	2	2	2				1	22	0	1	2	1
07/16/2017 03:12 AM	07/16/2017 03:18 AM	1	1	Doctor Strange	1	7	1	1	2	2	2	1	2	2			5	2	29	0	0	2	1
07/14/2017 08:52 PM	07/14/2017 08:54 PM	1	1	Doctor Strange	1	8	1	1	2	2	2	2	2	2			4	1	24	0	0	2	1
07/14/2017 09:05 PM	07/14/2017 09:10 PM	1	1	Doctor Strange	1	6	1	1	2	2	2	2	2	2			6	1	37	0	0	2	1
07/14/2017 09:26 PM	07/14/2017 09:33 PM	1	1	Doctor Strange	1	10	1	1	2	1	2	1	2	2			3	1	29	0	0	2	1
07/14/2017 09:44 PM	07/14/2017 09:48 PM	1	1	Doctor Strange	1	8	1	1	2	2	2	2	1	2		It was very pleasant and exciting, actually.	3	1	38	0	0	2	1
07/16/2017 07:03 AM	07/16/2017 07:06 AM	1	1	Doctor Strange	1	5	1	1	2	1	2	2	2	2			5	2	24	0	0	2	1
07/16/2017 05:52 PM	07/16/2017 05:55 PM	1	1	Doctor Strange	1	8	1	1	2	1	2	2	1	2		It was just a fun film and time killer.	6	1	40	0	0	2	1
07/16/2017 03:30 PM	07/16/2017 03:39 PM	1	1	Doctor Strange	1	7	1	1	2	1	2	1	2	2		no	5	2	32	0	0	2	1
07/16/2017 05:30 PM	07/16/2017 05:33 PM	1	1	Doctor Strange	1	8	1	1	2	1	2	2	2	2			5	1	38	0	0	2	1
07/14/2017 09:10 PM	07/14/2017 09:13 PM	1	1	Doctor Strange	1	8	2	1	2	2	2	2	1	2		I did get a little choked up during this film, and it is not really the type of movie that would normally involve that. Not regarding this film, but I had a particularly emotional time when I watched Gravity on a flight. At the end, I was deeply emotional and crying.		1	35	1	0	2	1
07/14/2017 09:23 PM	07/14/2017 09:27 PM	1	1	Doctor Strange	1	7	1	1	2	2	2	2	2	2			4	1	37	0	0	2	1
07/14/2017 11:32 PM	07/14/2017 11:35 PM	1	1	Doctor Strange	1	6	1	1	2	2	2	2	1	2						0	0	2	1
07/15/2017 04:05 AM	07/15/2017 04:07 AM	1	1	Doctor Strange	1	9	1	1	2	2	2	2	1	2			4	1	26	0	0	2	1
07/15/2017 12:35 PM	07/15/2017 12:39 PM	1	1	Don't Breathe	21	9	1	1	2	2	2	2	1	2		It was a good intense thriller film.	4	1	29	0	0	2	1
07/15/2017 06:11 AM	07/15/2017 06:14 AM	1	1	Dumb & Dumber	5	9	1	1	2	2	2	2	1	2			4	2	25	0	0	1	1
07/15/2017 01:01 AM	07/15/2017 01:03 AM	1	1	Dumb & Dumber	5	8	1	1	2	2	2	2	2	2			4	1	28	0	0	1	1
07/15/2017 01:20 AM	07/15/2017 01:22 AM	1	1	Dumb and Dumber 2	5	9	1	1	2	2	2	2	1	2		I was actually laughing and completely forgot my fear of flying during the flight because of it.		1	35	0	0	1	1
07/16/2017 03:46 PM	07/16/2017 03:56 PM	1	1	Eagle Eye	1	10	3	3	1	1	2	2	1	2			4	2	27	1	1	2	1
07/16/2017 02:22 PM	07/16/2017 02:33 PM	1	1	Eddie the eagle	4	10	2	2	2	2	2	2	2	2			4	2	32	1	1	6	1
07/14/2017 06:11 PM	07/14/2017 06:13 PM	1	1	Eddie the eagle	4	4	1	1	2	2	1	2	2	2		none	6	2	40	0	0	6	1
07/15/2017 03:22 PM	07/15/2017 03:24 PM	1	1	Elf	5	9	1	2	2	2	2	2	2	2			7	1	24	0	1	1	1
07/15/2017 02:23 PM	07/15/2017 02:25 PM	1	1	Elvis & Nixon	5	7	1	1	2	2	2	2	2	2			5	1	28	0	0	1	1
07/15/2017 10:07 AM	07/15/2017 10:14 AM	1	1	Everest	8	8	1	1	2	2	2	2	1	2		NOTHING	3	1	45	0	0	6	1
07/15/2017 06:34 PM	07/15/2017 06:36 PM	1	1	Everything Must Go	5	6	1	1	2	2	2	2	2	2				1	25	0	0	1	1
07/15/2017 05:14 AM	07/15/2017 05:20 AM	1	1	Failure to launch	5	7	1	1	2	2	2	2	2	2			6	2	34	0	0	1	1
07/15/2017 06:06 PM	07/15/2017 06:09 PM	1	1	Falling Down	8	9	1	1	2	2	2	2	2	2		God Bless.	5	1	36	0	0	6	1
07/15/2017 01:39 AM	07/15/2017 01:44 AM	1	1	Fantastic Beasts	10	9	1	2	2	2	2	2	2	2			7	1	43	0	1	3	1
07/14/2017 06:43 PM	07/14/2017 06:46 PM	1	1	Fantastic Beasts and Where to Find Them	10	6	1	1	2	2	2	2	1	2				2	28	0	0	3	1
07/16/2017 06:33 AM	07/16/2017 06:36 AM	1	1	Fantastic Beasts and Where to Find Them	10	8	3	2	2	2	2	2	1	2			3	2	24	1	1	3	1
07/16/2017 01:20 AM	07/16/2017 01:25 AM	1	1	Fantastic Beasts and Where to Find Them	10	8	1	1	2	2	2	2	1	2			4	2	38	0	0	3	1
07/16/2017 02:26 PM	07/16/2017 02:29 PM	1	1	Fantastic Beasts and Where to Find Them	10	7	1	1	2	2	2	1	1	2			5	1	30	0	0	3	1
07/14/2017 10:18 PM	07/14/2017 10:20 PM	1	1	Fantastic Beasts and Where to Find Them	10	8	1	1	2	2	2	2	2	2		This film was a generally positive film, so I felt mostly happy when watching the film.		1	18	0	0	3	1
07/15/2017 05:46 AM	07/15/2017 05:49 AM	1	1	Fantastic Beasts and Where to Find Them	10	5	1	1	2	1	2	2	2	2			6	1	33	0	0	3	1
07/15/2017 02:36 PM	07/15/2017 02:39 PM	1	1	Fantastic Beasts and Where to Find Them	10	5	1	1	2	2	2	2	1	2			6	1	26	0	0	3	1
07/15/2017 01:13 PM	07/15/2017 01:15 PM	1	1	Fantastic Beasts and Where to Find Them	10	9	1	1	2	2	2	2	1	2			6	1	23	0	0	3	1
07/15/2017 06:49 PM	07/15/2017 06:52 PM	1	1	Fantastic Beasts and Where to Find Them	10	8	1	1	2	2	2	2	1	2			4	1	30	0	0	3	1
07/14/2017 09:34 PM	07/14/2017 09:36 PM	1	1	Fantastic Four	2	2	1	1	2	2	2	2	2	2			4	1	25	0	0	3	1
07/14/2017 10:56 PM	07/14/2017 10:59 PM	1	1	Fast & The Furious	1	8	2	2	2	1	1	2	1	2		The end was sad	4	2	28	1	1	2	1
07/15/2017 02:03 PM	07/15/2017 02:06 PM	1	1	Fast & The Furious	1	9	1	1	2	1	2	2	2	2			4	1	21	0	0	2	1
07/15/2017 07:57 AM	07/15/2017 08:01 AM	1	1	Fast & The Furious	1	9	1	1	2	1	2	2	2	2			5	1	32	0	0	2	1
07/15/2017 03:58 PM	07/15/2017 04:02 PM	1	1	Fast & The Furious	1	9	1	1	2	2	2	2	2	2			5	2	24	0	0	2	1
07/15/2017 12:32 AM	07/15/2017 12:40 AM	1	1	Fast & The Furious	1	6	1	2	2	1	2	2	1	2			4	2	35	0	1	2	1
07/16/2017 01:54 PM	07/16/2017 01:58 PM	1	1	fast and furious 6	1	8	2	5	1	1	2	2	1	2				1	34	1	1	2	1
07/16/2017 01:35 PM	07/16/2017 01:39 PM	1	1	Fatal Attraction	8	10	1	1	2	2	2	2	2	2			4	2	42	0	0	6	1
07/15/2017 03:14 PM	07/15/2017 03:16 PM	1	1	Father of the Bride	9	8	3	3	2	2	2	2	2	2			4	2	25	1	1	4	1
07/14/2017 08:50 PM	07/14/2017 08:53 PM	1	1	Fences	8	7	2	3	2	1	2	2	1	2			4	1	28	1	1	6	1
07/14/2017 10:00 PM	07/14/2017 10:04 PM	1	1	Fences	8	8	2	2	2	2	2	2	2	2			7	2	33	1	1	6	1
07/15/2017 01:40 AM	07/15/2017 01:45 AM	1	1	Fences	8	7	2	1	2	2	2	2	2	2		Not that I can think of, it was a pretty good movie.	8	2	36	1	0	6	1
07/15/2017 05:54 AM	07/15/2017 05:56 AM	1	1	Fences	8	8	2	2	2	1	2	1	1	2		Watching it after a long delay with the flight.				1	1	6	1
07/14/2017 09:56 PM	07/14/2017 09:59 PM	1	1	Fever Pitch	18	5	1	1	2	2	2	2	1	2		no	5	1	31	0	0	1	1
07/15/2017 03:02 PM	07/15/2017 03:04 PM	1	1	Finding Dory	3	9	3	2	2	2	2	2	2	2			4			1	1	4	1
07/14/2017 10:23 PM	07/14/2017 10:25 PM	1	1	Finding Dory	3	10	2	2	1	2	2	2	1	2			10	2	34	1	1	4	1
07/15/2017 06:17 AM	07/15/2017 06:18 AM	1	1	Finding Dory	3	5	2	1	2	2	2	2	1	2		Sometimes it would lag so there was some frustration		1	27	1	0	4	1
07/16/2017 05:58 PM	07/16/2017 06:06 PM	1	1	Finding Dory	3	9	1	2	2	1	2	2	2	2			6	2	45	0	1	4	1
07/14/2017 11:32 PM	07/14/2017 11:34 PM	1	1	Finding Dory	3	10	1	2	2	1	2	2	2	2			5	1	31	0	1	4	1
07/15/2017 01:25 PM	07/15/2017 01:30 PM	1	1	Finding Dory	3	7	1	1	2	2	2	2	1	2		It was cute, funny, and made me laugh	6	1	39	0	0	4	1
07/14/2017 03:53 PM	07/14/2017 03:55 PM	1	1	Finding Dory	3	8	1	1	2	2	2	2	2	2				1	33	0	0	4	1
07/14/2017 09:40 PM	07/14/2017 09:46 PM	1	1	Finding Dory	3	8	1	1	2	1	2	2	1	2			6	1	34	0	0	4	1
07/15/2017 05:59 PM	07/15/2017 06:02 PM	1	1	Finding Dory	3	8	1	1	2	2	2	2	1	2			5	1	21	0	0	4	1
07/15/2017 10:20 PM	07/15/2017 10:23 PM	1	1	Finding Dory	3	8	1	1	2	2	2	2	1	2			3	2	41	0	0	4	1
07/16/2017 12:38 AM	07/16/2017 12:42 AM	1	1	Finding Dory	3	7	1	1	2	2	2	2	2	2			7	1	34	0	0	4	1
07/14/2017 10:07 PM	07/14/2017 10:11 PM	1	1	Finding Dory	3	4	1	1	2	1	2	2	1	2		I thought Finding Dory was a pretty dumb movie.	4	2	48	0	0	4	1
07/15/2017 12:19 AM	07/15/2017 12:22 AM	1	1	Finding Dory	3	7	1	1	2	1	2	1	2	2			3	2	25	0	0	4	1
07/15/2017 10:40 PM	07/15/2017 10:42 PM	1	1	Finding Dory	3	8	1	1	2	2	1	2	2	2			11	1	19	0	0	4	1
07/15/2017 03:50 AM	07/15/2017 03:53 AM	1	1	Finding Nemo	3	8	1	1	2	2	2	2	2	2			5	1	28	0	0	4	1
07/15/2017 09:27 PM	07/15/2017 09:29 PM	1	1	Finding Nemo	3	10	1	1	2	2	1	2	2	2				2	22	0	0	4	1
07/15/2017 07:21 PM	07/15/2017 07:24 PM	1	1	Finding Nemo	3	8	1	1	2	2	2	2	2	2		I've seen the movie before. I was watching it with my daughter (5 years old) on our flight to Florida, Disney bound.	5	2	45	0	0	4	1
07/14/2017 03:03 PM	07/14/2017 03:05 PM	1	1	Fist Fight	5	3	1	1	2	2	1	2	2	2			5	1	23	0	0	1	1
07/14/2017 08:57 PM	07/14/2017 08:59 PM	1	1	Fist Fight	5	3	1	1	2	2	1	2	2	2		n/a		2	32	0	0	1	1
07/14/2017 10:10 PM	07/14/2017 10:15 PM	1	1	Fist Fight	5	6	1	1	2	2	2	2	1	2		No, thank you very much.	5	1	30	0	0	1	1
07/16/2017 05:54 AM	07/16/2017 05:58 AM	1	1	Fist Fight	5	4	1	1	2	2	2	2	1	2			5	1	25	0	0	1	1
07/16/2017 05:43 PM	07/16/2017 05:44 PM	1	1	Flight	8	6	1	1	2	2	2	2	2	2				1	28	0	0	6	1
07/15/2017 06:11 PM	07/15/2017 06:14 PM	1	1	Florence Foster Jenkins	4	10	2	1	1	2	2	2	2	2			7	2	65	1	0	6	1
07/15/2017 06:03 AM	07/15/2017 06:09 AM	1	1	Florence Foster Jenkins	4	5	1	1	2	2	2	2	2	2			7	2	53	0	0	6	1
07/16/2017 02:45 PM	07/16/2017 02:48 PM	1	1	Forest Gump	5	9	2	2	2	2	2	2	2	2			6	1	45	1	1	1	1
07/14/2017 09:29 PM	07/14/2017 09:32 PM	1	1	Forest Gump	5	9	2	1	2	1	2	2	2	2		No		2	34	1	0	1	1
07/14/2017 08:10 PM	07/14/2017 08:13 PM	1	1	Forest Gump	5	10	1	1	2	2	2	2	1	2			3	1	28	0	0	1	1
07/14/2017 08:32 PM	07/14/2017 08:38 PM	1	1	Frozen	3	8	2	2	2	1	2	2	2	2			3	2	29	1	1	4	1
07/14/2017 08:09 PM	07/14/2017 08:12 PM	1	1	Frozen	3	8	1	1	2	1	2	2	2	2			6	2	27	0	0	4	1
07/14/2017 08:53 PM	07/14/2017 08:55 PM	1	1	Frozen	3	5	1	1	2	2	2	2	2	2		Watched it with my kid. was happy to have a little down time.	5	1	36	0	0	4	1
07/14/2017 08:12 PM	07/14/2017 08:13 PM	1	1	Frozen	3	7	1	1	2	2	2	1	2	2			5	1	29	0	0	4	1
07/14/2017 11:06 PM	07/14/2017 11:09 PM	1	1	Frozen	3	7	1	1	2	2	2	1	2	2			7	1	20	0	0	4	1
07/14/2017 11:07 PM	07/14/2017 11:09 PM	1	1	Frozen	3	2	1	1	2	2	2	2	2	2			4	1	26	0	0	4	1
07/15/2017 02:16 AM	07/15/2017 02:20 AM	1	1	Frozen	3	7	1	1	2	2	2	2	2	2			5	2	39	0	0	4	1
07/15/2017 01:49 PM	07/15/2017 01:51 PM	1	1	Frozen	3	9	1	1	2	2	2	1	2	2			5	1	37	0	0	4	1
07/15/2017 12:50 AM	07/15/2017 12:55 AM	1	1	Frozen	3	8	1	2	2	2	2	2	1	2			3	1	21	0	1	4	1
07/14/2017 08:47 PM	07/14/2017 08:50 PM	1	1	Fury	8	9	1	1	2	2	2	2	2	2		It gave me some good entertainment to drown out the rest of the flight.	6	1	30	0	0	6	1
07/16/2017 04:29 PM	07/16/2017 04:32 PM	1	1	Get hard	5	6	1	1	2	1	1	1	2	2		It was a terrible movie.	5	1	27	0	0	1	1
07/14/2017 11:01 PM	07/14/2017 11:02 PM	1	1	Get Hard 2	5	7	1	1	2	2	2	2	2	2			5	1	27	0	0	1	1
07/15/2017 05:16 AM	07/15/2017 05:20 AM	1	1	Get Out	13	9	2	2	2	2	2	2	1	2			5	2	24	1	1	2	1
07/14/2017 08:40 PM	07/14/2017 08:42 PM	1	1	Get Out	13	10	1	1	2	1	2	2	1	2		none	4	2	29	0	0	2	1
07/14/2017 08:42 PM	07/14/2017 08:44 PM	1	1	Get Out	13	9	1	1	2	2	2	2	2	2			10	1	20	0	0	2	1
07/14/2017 11:49 PM	07/14/2017 11:51 PM	1	1	Get Out	13	9	1	1	2	2	2	2	2	2			10	1	18	0	0	2	1
07/15/2017 03:47 AM	07/15/2017 03:54 AM	1	1	Get Out	13	10	1	1	2	2	2	2	1	2		It was so suspenseful, I caught myself holding my breath at times.	4	2	47	0	0	2	1
07/15/2017 08:01 PM	07/15/2017 08:05 PM	1	1	Ghost In The Shell	1	7	1	1	2	2	2	2	2	2			6	1	33	0	0	2	1
07/15/2017 12:35 AM	07/15/2017 12:42 AM	1	1	Ghost In The Shell	1	7	1	1	2	2	2	2	1	2			5	1	23	0	0	2	1
07/15/2017 05:25 AM	07/15/2017 05:27 AM	1	1	Ghost In The Shell	1	6	1	1	2	2	1	2	2	2		It was pretty mediocre.	8	1	30	0	0	2	1
07/16/2017 12:47 AM	07/16/2017 12:52 AM	1	1	Ghostbusters	5	8	1	1	2	1	2	2	2	2			6	2	31	0	0	1	1
07/16/2017 05:16 AM	07/16/2017 05:19 AM	1	1	Ghostbusters	5	8	1	2	2	2	2	2	1	2			7	2	24	0	1	1	1
07/16/2017 05:17 AM	07/16/2017 05:21 AM	1	1	Ghostbusters	5	9	1	1	2	2	2	2	2	2			4	2	36	0	0	1	1
07/14/2017 08:05 PM	07/14/2017 08:08 PM	1	1	Gifted	8	8	2	3	1	2	2	2	1	2			5	2	31	1	1	6	1
07/15/2017 12:41 AM	07/15/2017 12:43 AM	1	1	Gifted	8	8	2	1	2	2	2	2	2	2				2	23	1	0	6	1
07/15/2017 05:10 PM	07/15/2017 05:12 PM	1	1	Gifted	8	5	1	3	1	2	2	2	2	2			6	1	24	0	1	6	1
07/14/2017 11:13 PM	07/14/2017 11:17 PM	1	1	Gifted	8	8	1	1	2	2	2	1	2	2				2	48	0	0	6	1
07/15/2017 01:38 AM	07/15/2017 01:42 AM	1	1	Gifted	8	5	1	1	2	2	2	1	1	2			3	1	47	0	0	6	1
07/15/2017 07:39 PM	07/15/2017 07:41 PM	1	1	Gifted	8	5	1	1	2	2	1	2	2	2			4	1	28	0	0	6	1
07/16/2017 01:24 AM	07/16/2017 01:27 AM	1	1	Gifted	8	7	1	1	2	2	1	1	2	2			5	1	30	0	0	6	1
07/15/2017 04:58 AM	07/15/2017 05:02 AM	1	1	Godzilla	1	7	1	1	2	2	2	2	2	2			5	1	38	0	0	2	1
07/14/2017 10:57 PM	07/14/2017 11:00 PM	1	1	Gold	8	5	1	1	2	2	2	2	1	2			5	1	28	0	0	6	1
07/16/2017 04:59 AM	07/16/2017 05:02 AM	1	1	Gone Girl	6	5	2	2	2	2	1	2	1	2		No	7	2	42	1	1	6	1
07/15/2017 07:59 PM	07/15/2017 08:08 PM	1	1	Gone with the wind	8	7	1	1	2	2	2	2	1	2			3	1	29	0	0	6	1
07/14/2017 11:24 PM	07/14/2017 11:27 PM	1	1	Goodfellas	6	9	2	2	2	2	2	1	1	2			10	1	22	1	1	6	1
07/16/2017 05:18 PM	07/16/2017 05:21 PM	1	1	Gravity	19	7	1	1	2	2	2	2	1	2			4	2	42	0	0	3	1
07/15/2017 05:16 PM	07/15/2017 05:18 PM	1	1	Grown Ups	5	7	1	1	2	2	2	2	1	2			5	1	23	0	0	1	1
07/14/2017 09:25 PM	07/14/2017 09:28 PM	1	1	Guardians of the Galaxy	1	8	1	1	2	2	2	2	2	2			9	1	22	0	0	2	1
07/15/2017 03:05 AM	07/15/2017 03:09 AM	1	1	Guardians of the Galaxy	1	8	1	1	2	1	2	2	1	2		It was just a really exciting movie.	9	1	22	0	0	2	1
07/15/2017 09:22 AM	07/15/2017 09:25 AM	1	1	Guardians of the Galaxy	1	8	1	1	2	1	2	2	2	2			6	1	24	0	0	2	1
07/15/2017 03:48 PM	07/15/2017 03:50 PM	1	1	Guardians of the Galaxy	1	10	1	1	2	1	2	2	2	2						0	0	2	1
07/15/2017 09:19 PM	07/15/2017 09:32 PM	1	1	Guardians of the Galaxy	1	8	1	1	2	1	2	2	1	2			6	2	45	0	0	2	1
07/15/2017 04:20 AM	07/15/2017 04:22 AM	1	1	Guardians of the Galaxy	1	5	1	1	2	2	2	2	2	2			4	2	26	0	0	2	1
07/14/2017 06:12 PM	07/14/2017 06:14 PM	1	1	Guardians of the Galaxy	1	7	1	1	2	2	2	2	2	2				1	28	0	0	2	1
07/15/2017 08:36 AM	07/15/2017 08:39 AM	1	1	Guardians of the Galaxy	1	7	1	1	2	2	2	2	1	2			6	2	37	0	0	2	1
07/16/2017 12:20 AM	07/16/2017 12:21 AM	1	1	Guardians of the Galaxy	1	8	1	1	2	2	2	2	2	2				1	34	0	0	2	1
07/16/2017 02:14 PM	07/16/2017 02:17 PM	1	1	Guardians of the Galaxy Vol. 2	1	8	1	1	2	2	2	2	2	2			5	1	31	0	0	2	1
07/14/2017 11:54 PM	07/14/2017 11:57 PM	1	1	Guardians of the Galaxy Vol. 2	1	10	1	1	2	2	2	2	2	2		no	5	1	30	0	0	2	1
07/15/2017 11:45 AM	07/15/2017 11:48 AM	1	1	Guardians of the Galaxy Vol. 2	1	10	1	1	2	1	2	1	2	2		none at all	8	2	31	0	0	2	1
07/14/2017 08:09 PM	07/14/2017 08:14 PM	1	1	Guilt Trip	5	8	1	1	2	2	2	2	1	2			2	2	31	0	0	1	1
07/14/2017 08:04 PM	07/14/2017 08:10 PM	1	1	Hacksaw Ridge	8	8	1	1	2	2	2	2	2	2			7	2	33	0	0	6	1
07/16/2017 02:45 AM	07/16/2017 02:50 AM	1	1	Hacksaw Ridge	8	7	1	1	2	2	2	2	1	2			5	1	48	0	0	6	1
07/14/2017 08:41 PM	07/14/2017 08:43 PM	1	1	Hacksaw Ridge	8	9	1	2	2	1	2	1	2	2			7	1	30	0	1	6	1
07/15/2017 06:35 AM	07/15/2017 06:42 AM	1	1	Hacksaw Ridge	8	10	3	3	1	2	2	2	2	2			5	2	26	1	1	6	1
07/14/2017 05:34 PM	07/14/2017 05:38 PM	1	1	Hacksaw Ridge	8	6	2	2	2	1	2	2	1	2		The movie was very intense and sad, but also inspirational. I didn't cry but I did have a strong emotional reaction to certain scenes.	5	2	42	1	1	6	1
07/15/2017 02:09 PM	07/15/2017 02:11 PM	1	1	Hacksaw Ridge	8	10	1	2	2	2	2	2	2	2			10	1	34	0	1	6	1
07/14/2017 10:25 PM	07/14/2017 10:27 PM	1	1	Hail Caesar!	5	7	1	1	2	2	2	1	1	2		I laughed because it was a funny film.	5	1	24	0	0	1	1
07/14/2017 09:31 PM	07/14/2017 09:36 PM	1	1	Hangover Part III	5	7	1	1	2	2	1	2	2	2		It was a funny film with some awkward scenes. I was a bit conscious of others watching me watch it.	5	1	40	0	0	1	1
07/14/2017 09:16 PM	07/14/2017 09:17 PM	1	1	Harry Potter	10	7	1	1	2	2	2	1	1	2		I enjoyed it		2	28	0	0	3	1
07/15/2017 05:17 AM	07/15/2017 05:20 AM	1	1	Harry Potter	10	10	1	1	2	2	2	2	1	2			11	2	25	0	0	3	1
07/14/2017 05:41 PM	07/14/2017 05:43 PM	1	1	Harry Potter and the Chamber of Secrets	10	8	2	1	2	2	2	2	2	2			5	1	24	1	0	3	1
07/14/2017 10:41 PM	07/14/2017 11:03 PM	1	1	Harry Potter and the Deathly Hallows â€“ Part 2	10	8	2	1	2	1	1	2	1	2			4	1	33	1	0	3	1
07/14/2017 11:44 PM	07/14/2017 11:46 PM	1	1	Harry Potter and the Deathly Hallows â€“ Part 2	10	7	1	1	2	2	1	1	2	2			7	1	28	0	0	3	1
07/16/2017 04:35 AM	07/16/2017 04:37 AM	1	1	Here's Daddy	5	9	1	1	2	2	2	2	2	2		No	4	2	46	0	0	1	1
07/15/2017 08:02 AM	07/15/2017 08:06 AM	1	1	Hidden Figures	8	9	1	1	2	2	2	1	2	2			5	2	23	0	0	6	1
07/14/2017 09:05 PM	07/14/2017 09:09 PM	1	1	Hidden Figures	8	10	3	3	1	2	2	2	1	2			6	1	37	1	1	6	1
07/16/2017 01:51 AM	07/16/2017 01:53 AM	1	1	Hidden Figures	8	9	3	3	1	2	2	2	2	2			5	2	25	1	1	6	1
07/14/2017 09:45 PM	07/14/2017 10:07 PM	1	1	Hidden Figures	8	9	1	1	2	2	2	1	2	2			7	1	30	0	0	6	1
07/14/2017 09:18 PM	07/14/2017 09:24 PM	1	1	Hidden Figures	8	9	1	2	2	2	2	2	2	2			6	2	35	0	1	6	1
07/14/2017 10:08 PM	07/14/2017 10:10 PM	1	1	Hidden Figures	8	8	1	1	2	2	2	2	2	2			6	1	33	0	0	6	1
07/15/2017 12:29 AM	07/15/2017 12:32 AM	1	1	Hidden Figures	8	10	1	1	2	2	2	2	1	2			4	2	20	0	0	6	1
07/16/2017 02:03 PM	07/16/2017 02:06 PM	1	1	Hidden Figures	8	8	1	2	2	2	2	2	2	2			5	2	27	0	1	6	1
07/14/2017 09:29 PM	07/14/2017 09:31 PM	1	1	Hidden Figures	8	9	2	1	2	2	2	2	2	2			5	2	24	1	0	6	1
07/15/2017 08:51 PM	07/15/2017 08:53 PM	1	1	Hidden Figures	8	10	2	1	2	2	2	2	2	2		identified with the film	6	2	28	1	0	6	1
07/15/2017 04:34 AM	07/15/2017 04:38 AM	1	1	Hidden Figures	8	8	1	1	2	2	2	2	2	2			7	1	25	0	0	6	1
07/16/2017 01:15 AM	07/16/2017 01:20 AM	1	1	Hidden Figures	8	10	1	1	2	2	2	2	2	2			11	2	50	0	0	6	1
07/15/2017 02:51 AM	07/15/2017 02:54 AM	1	1	Hidden Figures	8	9	3	3	1	1	2	2	2	2			6	2	35	1	1	6	1
07/16/2017 12:51 PM	07/16/2017 12:54 PM	1	1	Himalaya	8	7	2	3	2	1	2	2	1	2			4	1	30	1	1	6	1
07/16/2017 01:10 AM	07/16/2017 01:14 AM	1	1	Hitch	18	4	1	1	2	1	2	2	2	2			7	2	28	0	0	1	1
07/16/2017 05:42 PM	07/16/2017 05:45 PM	1	1	Home Alone	5	8	1	1	2	2	2	2	2	2		No	9	2	46	0	0	1	1
07/16/2017 03:44 AM	07/16/2017 03:47 AM	1	1	Home Alone	5	7	2	5	2	1	1	1	2	2			5	1	26	1	1	1	1
07/16/2017 12:36 AM	07/16/2017 12:39 AM	1	1	Home Alone	5	10	1	1	1	2	2	2	2	2		no comment	6	2	55	0	0	1	1
07/15/2017 02:04 AM	07/15/2017 02:05 AM	1	1	Hoodwinked	9	4	1	1	2	2	2	2	2	2			4	1	26	0	0	4	1
07/15/2017 01:21 PM	07/15/2017 01:25 PM	1	1	Hot Tub Time Machine 2	5	7	1	1	2	1	2	1	2	2			9	1	34	0	0	1	1
07/15/2017 09:02 PM	07/15/2017 09:05 PM	1	1	Hugo	2	8	1	1	2	2	1	2	1	2			6	1	19	0	0	3	1
07/15/2017 04:26 PM	07/15/2017 04:27 PM	1	1	Hunger Games	1	8	1	1	2	2	2	2	1	2				1	26	0	0	2	1
07/14/2017 08:22 PM	07/14/2017 08:24 PM	1	1	Hunt for the Wilderpeople	5	10	1	1	2	2	2	2	2	2			5	1	34	0	0	1	1
07/15/2017 03:37 PM	07/15/2017 03:42 PM	1	1	i can't remember	2	1	5	5	2	1	2	2	1	2		my father was trying to die, he had sepsis, which is why I can't remember the movie	3	2	57	1	1	3	1
07/15/2017 07:54 PM	07/15/2017 07:58 PM	1	1	ice age collision course	3	5	1	1	2	1	2	1	2	2			6	1	30	0	0	4	1
07/15/2017 01:29 PM	07/15/2017 01:33 PM	1	1	Ice Age: The Meltdown	3	7	1	1	2	2	1	2	2	2		No	3	2	28	0	0	4	1
07/15/2017 04:15 PM	07/15/2017 04:17 PM	1	1	Inception	19	7	4	4	1	2	2	1	1	2			2	1	30	1	1	3	1
07/15/2017 04:28 PM	07/15/2017 04:30 PM	1	1	Inception	19	8	2	2	2	1	2	2	2	2			4	1	24	1	1	3	1
07/16/2017 12:32 AM	07/16/2017 12:33 AM	1	1	Inception	19	9	1	1	2	1	2	2	1	2			4	1	19	0	0	3	1
07/14/2017 09:43 PM	07/14/2017 09:45 PM	1	1	Independence Day	19	5	1	1	2	2	2	2	2	2			5	1	22	0	0	3	1
07/16/2017 01:17 AM	07/16/2017 01:27 AM	1	1	Independence Day 2: Resurgence	19	5	1	1	2	1	2	1	1	2		It was aweful, I had to make myself watch it just to fill the flight time, I was irritated by how bad it was.	6	1	36	0	0	3	1
07/16/2017 05:11 PM	07/16/2017 05:19 PM	1	1	Independence Day 2: Resurgence	19	5	1	1	2	2	2	1	1	2		I didn't really have any reaction. I was disappointed though. I loved the Independence Day. I had a hard time paying attention to the Resurgence.	8	2	52	0	0	3	1
07/16/2017 03:44 AM	07/16/2017 03:46 AM	1	1	Inside Out	9	10	3	2	2	1	2	2	1	2		It's a sad movie! But it didn't make me cry as much as other people said it did them.	1	2	30	1	1	4	1
07/16/2017 04:08 AM	07/16/2017 04:11 AM	1	1	Inside Out	9	10	3	4	2	2	2	2	1	2			4	2	24	1	1	4	1
07/15/2017 03:06 PM	07/15/2017 03:18 PM	1	1	Inside Out	9	8	2	1	2	1	2	1	1	2		No	5	2	30	1	0	4	1
07/14/2017 09:12 PM	07/14/2017 09:14 PM	1	1	Inside Out	9	5	1	2	1	2	1	2	2	2				1	24	0	1	4	1
07/16/2017 03:13 PM	07/16/2017 03:21 PM	1	1	Inside Out	9	7	1	1	2	2	2	2	2	2			4	2	36	0	0	4	1
07/15/2017 07:42 AM	07/15/2017 07:44 AM	1	1	Insurgent	1	7	1	1	2	1	1	1	1	2			6	2	33	0	0	2	1
07/15/2017 01:11 AM	07/15/2017 01:13 AM	1	1	Iron Man	1	8	1	1	2	2	2	1	1	2			5	1	27	0	0	2	1
07/15/2017 02:17 AM	07/15/2017 02:20 AM	1	1	Ironman 3	1	6	1	1	2	2	2	1	1	2			5	2	36	0	0	2	1
07/15/2017 06:58 PM	07/15/2017 07:01 PM	1	1	It was a documentary about some people climbing Mt. Everest	7	7	1	1	2	2	2	2	1	2			4	1	24	0	0	6	1
07/14/2017 08:05 PM	07/14/2017 08:08 PM	1	1	Jack and Jerry	3	8	2	1	2	2	2	2	2	2		Fun		1	29	1	0	4	1
07/14/2017 08:47 PM	07/14/2017 08:50 PM	1	1	Jack Reacher: Never Go Back	1	8	1	1	2	2	2	2	2	2			5	1	26	0	0	2	1
07/16/2017 04:35 AM	07/16/2017 04:39 AM	1	1	Jack Reacher: Never Go Back	1	7	1	1	2	2	2	2	1	2		It was an action movie, so it wasn't the crying type, but I did find myself cringing at the violence...which seemed to amuse my seat-mate (I guess I made a few faces).	5	2	43	0	0	2	1
07/15/2017 08:42 PM	07/15/2017 08:45 PM	1	1	Jackie	8	1	1	1	2	1	2	1	2	2			5	2	51	0	0	6	1
07/14/2017 09:07 PM	07/14/2017 09:12 PM	1	1	Jason Bourne	1	7	1	1	2	2	2	1	2	2			7	1	47	0	0	2	1
07/15/2017 07:49 PM	07/15/2017 07:51 PM	1	1	Jason Bourne	1	7	1	1	2	1	2	2	1	2		It was alright	4	1	26	0	0	2	1
07/15/2017 05:54 AM	07/15/2017 05:55 AM	1	1	Jason Bourne	1	7	1	1	2	2	2	2	1	2						0	0	2	1
07/14/2017 10:45 PM	07/14/2017 10:47 PM	1	1	Jaws	1	7	1	1	2	2	2	1	2	2			4			0	0	2	1
07/16/2017 12:08 AM	07/16/2017 12:12 AM	1	1	Jaws	21	9	1	1	2	2	2	2	2	2			5	2	32	0	0	2	1
07/14/2017 08:07 PM	07/14/2017 08:09 PM	1	1	Jerry McGuire	5	9	1	2	2	2	1	2	2	2			1	1	33	0	1	1	1
07/16/2017 06:18 PM	07/16/2017 06:22 PM	1	1	John Wick	1	9	1	1	2	2	2	2	2	2		no	5	1	40	0	0	2	1
07/14/2017 08:45 PM	07/14/2017 08:48 PM	1	1	John Wick	1	9	1	1	2	2	2	2	2	2			5	1	38	0	0	2	1
07/14/2017 09:06 PM	07/14/2017 09:07 PM	1	1	John Wick	1	10	1	1	2	2	2	1	2	2			2	1	23	0	0	2	1
07/15/2017 12:52 AM	07/15/2017 12:55 AM	1	1	John Wick	1	10	1	1	2	1	2	2	1	2			4	1	31	0	0	2	1
07/15/2017 11:32 PM	07/15/2017 11:33 PM	1	1	John Wick	1	10	1	1	2	2	2	2	1	2			10			0	0	2	1
07/16/2017 02:03 AM	07/16/2017 02:05 AM	1	1	John Wick	1	8	1	1	2	2	2	2	2	2			4	1	28	0	0	2	1
07/15/2017 03:41 AM	07/15/2017 03:45 AM	1	1	John Wick 2	1	10	1	1	2	2	2	2	2	2			4	2	33	0	0	2	1
07/15/2017 02:41 PM	07/15/2017 02:42 PM	1	1	John Wick 2	1	8	1	1	2	2	2	2	2	2			4	1	25	0	0	2	1
07/16/2017 12:36 AM	07/16/2017 12:40 AM	1	1	John Wick 2	1	10	1	1	2	2	1	2	1	2		It was enjoyable. Stupid fun.	5	2	29	0	0	2	1
07/16/2017 05:09 PM	07/16/2017 05:12 PM	1	1	Joy	8	4	2	1	2	2	1	2	2	2			3	2	38	1	0	6	1
07/15/2017 02:39 PM	07/15/2017 02:42 PM	1	1	Joy	8	9	1	1	2	2	2	2	1	2		It was moving and inspiring, but it did not make me particularly sad.	3	1	26	0	0	6	1
07/14/2017 11:45 PM	07/14/2017 11:46 PM	1	1	jumanji	2	2	2	2	2	2	2	2	2	2				2	27	1	1	3	1
07/16/2017 10:51 AM	07/16/2017 10:53 AM	1	1	Jungle Book	9	6	1	1	2	2	2	2	1	2			5			0	0	4	1
07/14/2017 09:14 PM	07/14/2017 09:16 PM	1	1	jupiter	5	5	1	1	2	2	2	2	2	2			6	2	28	0	0	1	1
07/14/2017 08:45 PM	07/14/2017 08:47 PM	1	1	Jurassic Park	1	8	1	1	2	2	2	1	2	2			7	1	31	0	0	2	1
07/15/2017 02:06 AM	07/15/2017 02:10 AM	1	1	Jurassic Park	1	6	1	1	2	2	2	1	2	2			5	1	28	0	0	2	1
07/15/2017 01:14 PM	07/15/2017 01:18 PM	1	1	Jurassic Park	1	10	1	1	2	2	2	2	1	2			4	2	36	0	0	2	1
07/15/2017 03:16 PM	07/15/2017 03:26 PM	1	1	Jurassic World	1	8	3	2	2	2	1	1	1	2			11	1	32	1	1	2	1
07/14/2017 08:34 PM	07/14/2017 08:36 PM	1	1	Jurassic World	1	8	1	1	2	2	1	2	1	2				1	36	0	0	2	1
07/15/2017 05:48 AM	07/15/2017 05:50 AM	1	1	Jurassic World	1	8	1	1	2	2	2	2	2	2		I was excited to watch this movie		1	32	0	0	2	1
07/14/2017 08:59 PM	07/14/2017 09:01 PM	1	1	Jurassic World	1	9	1	1	2	2	2	2	2	2		I loved it	6	2	32	0	0	2	1
07/14/2017 11:43 PM	07/14/2017 11:47 PM	1	1	Jurassic World	1	8	1	1	2	2	2	2	1	2			3	2	21	0	0	2	1
07/15/2017 05:23 AM	07/15/2017 05:26 AM	1	1	Kimi no Na wa	3	10	4	3	2	2	2	2	1	2		It's a beautiful movie.	7	2	22	1	1	4	1
07/14/2017 09:22 PM	07/14/2017 09:25 PM	1	1	King Kong Skull Island	1	7	3	3	1	2	1	1	2	2			4	2	33	1	1	2	1
07/14/2017 09:37 PM	07/14/2017 09:40 PM	1	1	King Kong Skull Island	1	7	1	1	2	2	2	2	1	2			3	1	25	0	0	2	1
07/15/2017 03:10 AM	07/15/2017 03:13 AM	1	1	King Kong Skull Island	1	7	1	1	2	2	2	1	2	2			11	1	35	0	0	2	1
07/15/2017 09:24 PM	07/15/2017 09:29 PM	1	1	King Kong Skull Island	1	7	1	1	2	1	1	1	1	2		no	10	2	29	0	0	2	1
07/16/2017 04:50 PM	07/16/2017 04:53 PM	1	1	King Kong Skull Island	1	7	1	1	2	2	2	2	2	2			4	1	62	0	0	2	1
07/14/2017 05:34 PM	07/14/2017 05:38 PM	1	1	King Kong Skull Island	1	8	1	1	2	2	2	2	2	2			4	1	30	0	0	2	1
07/14/2017 08:56 PM	07/14/2017 08:59 PM	1	1	King Kong Skull Island	1	7	1	1	2	2	2	2	2	2			4	1	33	0	0	2	1
07/14/2017 09:33 PM	07/14/2017 09:36 PM	1	1	King Kong Skull Island	1	7	1	1	2	2	2	2	2	2		None.	10	1	25	0	0	2	1
07/15/2017 03:40 PM	07/15/2017 03:44 PM	1	1	King Kong Skull Island	1	8	1	1	2	1	2	1	1	2		It was exciting	5	1	46	0	0	2	1
07/14/2017 11:29 PM	07/14/2017 11:33 PM	1	1	King Kong Skull Island	1	5	1	1	2	2	2	2	1	2			5	2	31	0	0	2	1
07/15/2017 01:00 AM	07/15/2017 01:03 AM	1	1	King Kong Skull Island	1	6	1	1	2	2	2	2	2	2			5	1	31	0	0	2	1
07/15/2017 02:09 AM	07/15/2017 02:14 AM	1	1	King Kong Skull Island	1	9	1	1	2	1	2	2	2	2		none	5	1	66	0	0	2	1
07/16/2017 09:42 AM	07/16/2017 09:47 AM	1	1	King Kong Skull Island	1	6	1	1	2	2	2	2	1	2			3	1	32	0	0	2	1
07/14/2017 10:26 PM	07/14/2017 10:28 PM	1	1	King Kong Skull Island	1	7	2	1	2	2	2	1	2	2			5	1	32	1	0	2	1
07/14/2017 08:04 PM	07/14/2017 08:06 PM	1	1	King Kong Skull Island	1	4	1	1	2	2	2	2	1	2		I didn't have much of a reaction	4	1	32	0	0	2	1
07/14/2017 09:38 PM	07/14/2017 09:41 PM	1	1	King Kong Skull Island	1	7	1	1	2	2	2	1	1	2			5	1	28	0	0	2	1
07/14/2017 10:09 PM	07/14/2017 10:12 PM	1	1	King Kong Skull Island	1	9	1	1	2	2	1	2	1	2		no	3	1	43	0	0	2	1
07/15/2017 03:52 PM	07/15/2017 03:59 PM	1	1	King Kong Skull Island	1	8	1	1	2	2	2	2	2	2		Not at all. It was a fun film that kept me awake (and not all of them do!) and passed the time.	5	2	43	0	0	2	1
07/14/2017 10:01 PM	07/14/2017 10:03 PM	1	1	King Kong Skull Island	1	8	1	1	2	2	2	2	1	2			3	2	45	0	0	2	1
07/15/2017 02:10 AM	07/15/2017 02:14 AM	1	1	King Kong Skull Island	1	9	1	1	2	2	2	2	2	2			7	1	43	0	0	2	1
07/15/2017 10:52 AM	07/15/2017 10:56 AM	1	1	King Kong Skull Island	1	6	1	1	2	2	2	2	2	2			5	1	44	0	0	2	1
07/14/2017 11:12 PM	07/14/2017 11:14 PM	1	1	King Kong Skull Island	1	7	1	1	2	2	1	1	1	2		None.	6	1	32	0	0	2	1
07/14/2017 09:08 PM	07/14/2017 09:12 PM	1	1	King Kong Skull Island	1	7	1	1	2	2	2	2	2	2			6	2	27	0	0	2	1
07/15/2017 02:40 AM	07/15/2017 02:44 AM	1	1	King Kong Skull Island	1	8	1	1	2	2	2	2	2	2			7	1	37	0	0	2	1
07/14/2017 11:50 PM	07/14/2017 11:53 PM	1	1	Kingsman	1	10	1	1	2	2	2	2	1	2			1	2	21	0	0	2	1
07/16/2017 06:04 PM	07/16/2017 06:07 PM	1	1	Kingsman	1	9	1	1	2	2	2	2	2	2		no	6	2	24	0	0	2	1
07/15/2017 06:10 AM	07/15/2017 06:17 AM	1	1	Kingsmen	1	6	1	1	2	1	2	2	1	2		I enjoyed it.	5	1	34	0	0	2	1
07/16/2017 03:22 PM	07/16/2017 03:23 PM	1	1	Knocked Up	5	2	1	1	2	2	1	2	2	2		No		1	27	0	0	1	1
07/14/2017 11:43 PM	07/14/2017 11:44 PM	1	1	Krampus	13	6	1	1	2	1	2	2	1	2			5	1	25	0	0	2	1
07/14/2017 08:46 PM	07/14/2017 08:48 PM	1	1	Kubo and the Two Strings	3	9	2	3	1	1	2	2	2	2			7	1	22	1	1	4	1
07/15/2017 01:48 AM	07/15/2017 01:50 AM	1	1	Kubo and the Two Strings	3	9	1	1	2	1	1	2	2	2		n/a	10	1	27	0	0	4	1
07/14/2017 08:41 PM	07/14/2017 08:44 PM	1	1	Kubo and the Two Strings	3	8	1	1	2	2	2	2	1	2			4	1	32	0	0	4	1
07/14/2017 11:27 PM	07/14/2017 11:29 PM	1	1	Kubo and the Two Strings	3	9	1	2	2	2	2	2	2	2			11	1	24	0	1	4	1
07/15/2017 02:07 AM	07/15/2017 02:13 AM	1	1	Kung Fu Panda	3	6	1	1	2	2	1	2	2	2		funny	6	2	37	0	0	4	1
07/14/2017 09:36 PM	07/14/2017 09:39 PM	1	1	Kung Fu Panda	3	4	1	1	2	1	2	2	1	2			5	2	26	0	0	4	1
07/15/2017 02:13 AM	07/15/2017 02:16 AM	1	1	Kung Fu Panda	3	8	1	1	2	2	2	2	2	2			6	1	22	0	0	4	1
07/15/2017 02:34 PM	07/15/2017 02:36 PM	1	1	Kung Fu Panda	3	6	1	1	2	2	2	2	2	2			5	2	26	0	0	4	1
07/15/2017 05:50 PM	07/15/2017 05:58 PM	1	1	La La Land	15	8	1	1	2	2	2	1	2	2			5	1	71	0	0	6	1
07/16/2017 12:03 AM	07/16/2017 12:06 AM	1	1	La La Land	15	10	3	2	2	1	2	2	2	2		this film made me happy	3	2	22	1	1	6	1
07/16/2017 02:40 PM	07/16/2017 02:42 PM	1	1	La La Land	15	7	2	2	2	2	2	2	2	2			8	2	23	1	1	6	1
07/14/2017 08:58 PM	07/14/2017 09:00 PM	1	1	La La Land	15	4	2	1	2	2	2	2	2	2			6	2	34	1	0	6	1
07/15/2017 04:12 PM	07/15/2017 04:16 PM	1	1	La La Land	15	8	2	3	2	1	2	2	1	2			6	2	35	1	1	6	1
07/14/2017 11:39 PM	07/14/2017 11:41 PM	1	1	La La Land	15	10	3	3	2	2	2	2	1	2			6	2	38	1	1	6	1
07/16/2017 05:38 AM	07/16/2017 05:40 AM	1	1	La La Land	15	7	2	2	2	2	2	2	2	2				2	55	1	1	6	1
07/15/2017 02:53 AM	07/15/2017 03:04 AM	1	1	La La Land	15	8	2	4	1	1	1	2	2	2		Excitement and Empathy	11	1	26	1	1	6	1
07/15/2017 12:57 AM	07/15/2017 01:00 AM	1	1	La La Land	15	8	2	2	1	2	1	2	2	2			5	2	19	1	1	6	1
07/16/2017 01:36 PM	07/16/2017 01:39 PM	1	1	La La Land	15	8	2	1	2	2	2	2	1	2			5	1	25	1	0	6	1
07/14/2017 08:53 PM	07/14/2017 08:57 PM	1	1	La La Land	15	8	1	1	2	2	2	2	1	2				2	37	0	0	6	1
07/14/2017 09:04 PM	07/14/2017 09:08 PM	1	1	La La Land	15	8	1	1	2	2	2	2	1	2			4	1	22	0	0	6	1
07/15/2017 12:08 AM	07/15/2017 12:11 AM	1	1	La La Land	15	7	1	1	2	2	2	2	1	2		N/A	3	2	27	0	0	6	1
07/15/2017 10:54 PM	07/15/2017 10:57 PM	1	1	La La Land	15	7	1	1	2	2	2	2	2	2			9	2	27	0	0	6	1
07/16/2017 03:24 AM	07/16/2017 03:26 AM	1	1	La La Land	15	4	1	1	2	2	1	2	1	2			3	2	30	0	0	6	1
07/16/2017 02:13 PM	07/16/2017 02:14 PM	1	1	La La Land	15	8	1	1	2	2	2	2	1	2				2	27	0	0	6	1
07/16/2017 05:01 AM	07/16/2017 05:03 AM	1	1	La La Land	15	9	3	3	2	1	2	1	2	2			5	2	27	1	1	6	1
07/16/2017 03:48 AM	07/16/2017 03:50 AM	1	1	La La Land	15	6	2	2	2	2	2	2	1	2			4	2	18	1	1	6	1
07/15/2017 05:14 AM	07/15/2017 05:16 AM	1	1	La La Land	15	7	1	1	2	2	1	1	1	2			5	2	32	0	0	6	1
07/14/2017 10:43 PM	07/14/2017 10:45 PM	1	1	Last Holiday	5	4	2	2	2	1	1	1	1	2			5	1	30	1	1	1	1
07/15/2017 06:09 PM	07/15/2017 06:12 PM	1	1	Last Holiday	5	5	1	2	2	1	2	1	1	2				2	30	0	1	1	1
07/15/2017 01:11 PM	07/15/2017 01:14 PM	1	1	Law Abiding Citizen	1	9	1	1	2	2	2	2	2	2			7	1	26	0	0	2	1
07/16/2017 04:22 PM	07/16/2017 04:25 PM	1	1	Lego Batman Movie	1	5	1	1	2	2	2	1	1	2			7	2	19	0	0	2	1
07/15/2017 02:37 PM	07/15/2017 02:41 PM	1	1	Lego Batman Movie	3	7	1	1	2	1	2	2	1	2				2	25	0	0	4	1
07/15/2017 01:01 AM	07/15/2017 01:08 AM	1	1	Lego Batman Movie	3	9	1	1	2	2	2	2	2	2			6	2	32	0	0	4	1
07/15/2017 01:46 AM	07/15/2017 01:48 AM	1	1	Lego Batman Movie	3	6	1	1	2	1	2	2	1	2			6	1	26	0	0	4	1
07/15/2017 12:17 AM	07/15/2017 12:20 AM	1	1	Lego Batman Movie	3	8	1	1	2	1	1	2	2	2		Happy funny	4	1	28	0	0	4	1
07/16/2017 05:18 PM	07/16/2017 05:22 PM	1	1	Lego Batman Movie	3	8	1	1	2	1	1	2	2	2			6	1	26	0	0	4	1
07/14/2017 09:39 PM	07/14/2017 09:42 PM	1	1	Lego Batman Movie	3	8	1	1	2	2	2	2	1	2		The movie was funny. I had a good time watching it.	10	1	32	0	0	4	1
07/14/2017 09:16 PM	07/14/2017 09:18 PM	1	1	Lego Batman Movie	3	8	1	1	2	2	2	1	2	2			8	1	47	0	0	4	1
07/15/2017 02:31 AM	07/15/2017 02:34 AM	1	1	Lego Batman Movie	3	7	1	1	2	2	2	2	2	2			1	1	48	0	0	4	1
07/16/2017 05:03 PM	07/16/2017 05:09 PM	1	1	Lego Batman Movie	3	9	1	1	2	1	2	1	2	2		I laughed a lot and smiled, it was a great movie	8	1	39	0	0	4	1
07/16/2017 06:45 PM	07/16/2017 06:48 PM	1	1	Life	19	7	1	1	2	2	2	2	2	2		I was a bit scared at moments, that's it.		1	28	0	0	3	1
07/14/2017 09:36 PM	07/14/2017 09:39 PM	1	1	Life	19	7	1	1	2	1	2	2	1	2		I felt a little scared.	6	1	30	0	0	3	1
07/14/2017 11:18 PM	07/14/2017 11:22 PM	1	1	Life	19	6	1	1	2	2	2	1	2	2		N/A	4	1	24	0	0	3	1
07/15/2017 05:00 AM	07/15/2017 05:02 AM	1	1	Life	19	7	1	1	2	2	2	2	2	2				1	25	0	0	3	1
07/16/2017 04:03 AM	07/16/2017 04:05 AM	1	1	Life of Pi	8	9	2	1	2	1	2	2	1	2			1	2	21	1	0	6	1
07/14/2017 10:20 PM	07/14/2017 10:27 PM	1	1	Lion	8	8	3	3	1	1	2	2	1	2			4	2	28	1	1	6	1
07/14/2017 05:37 PM	07/14/2017 05:41 PM	1	1	Lion	8	7	4	3	1	2	2	2	2	2			4	1	31	1	1	6	1
07/14/2017 02:57 PM	07/14/2017 03:01 PM	1	1	Lion	8	10	3	3	1	2	2	2	2	2			9	2	56	1	1	6	1
07/15/2017 02:46 AM	07/15/2017 02:56 AM	1	1	Lion	8	7	3	2	2	2	2	2	2	2			11	1	43	1	1	6	1
07/15/2017 03:37 PM	07/15/2017 03:40 PM	1	1	Lion	8	10	3	3	1	2	2	2	2	2			2	2	20	1	1	6	1
07/15/2017 03:49 PM	07/15/2017 03:53 PM	1	1	Lion	8	4	2	1	2	1	2	2	2	2			7	2	38	1	0	6	1
07/14/2017 08:02 PM	07/14/2017 08:05 PM	1	1	Lion	8	8	1	1	2	2	2	2	2	2			7	1	32	0	0	6	1
07/15/2017 12:50 AM	07/15/2017 12:58 AM	1	1	Lion	8	8	1	3	2	2	2	2	2	2			6	2	42	0	1	6	1
07/16/2017 05:18 AM	07/16/2017 05:20 AM	1	1	Lion	8	7	1	1	2	2	2	2	2	2			7	1	23	0	0	6	1
07/16/2017 03:31 AM	07/16/2017 03:34 AM	1	1	Little Miss Sunshine	5	9	1	1	2	1	2	1	1	2			5	2	27	0	0	1	1
07/15/2017 12:54 AM	07/15/2017 12:57 AM	1	1	Logan	1	9	3	3	1	2	2	2	1	2			9	1	25	1	1	2	1
07/14/2017 09:12 PM	07/14/2017 09:17 PM	1	1	Logan	1	8	2	2	1	1	2	2	1	2		I was often distracted by thinking about my friends I had to leave behind	6	1	23	1	1	2	1
07/15/2017 05:47 PM	07/15/2017 05:53 PM	1	1	Logan	1	8	1	1	2	2	2	2	2	2			4	1	45	0	0	2	1
07/15/2017 10:04 PM	07/15/2017 10:05 PM	1	1	Logan	1	8	1	1	2	2	1	2	1	2				1	21	0	0	2	1
07/14/2017 10:35 PM	07/14/2017 10:37 PM	1	1	Logan	1	9	1	1	2	2	2	2	1	2		IT WAS a sad movie, but I don't tend to cry at movies.	3	1	26	0	0	2	1
07/15/2017 06:17 AM	07/15/2017 06:20 AM	1	1	Logan	1	8	1	1	2	1	2	2	2	2			2	1	23	0	0	2	1
07/15/2017 12:51 PM	07/15/2017 12:53 PM	1	1	Logan	1	8	1	1	2	2	2	2	1	2			6	2	45	0	0	2	1
07/15/2017 01:42 PM	07/15/2017 01:43 PM	1	1	Logan	1	10	1	1	2	2	2	2	2	2		It was brutal and intense and raw and I loved it.		1	31	0	0	2	1
07/16/2017 12:27 AM	07/16/2017 12:31 AM	1	1	Logan	1	8	1	1	2	2	2	2	2	2			6	1	29	0	0	2	1
07/16/2017 03:24 PM	07/16/2017 03:28 PM	1	1	Logan	1	8	1	1	2	2	2	2	1	2			7	1	34	0	0	2	1
07/14/2017 08:09 PM	07/14/2017 08:16 PM	1	1	Logan	1	8	1	2	2	2	2	2	1	2		I felt happy	8	1	36	0	1	2	1
07/14/2017 10:50 PM	07/14/2017 10:52 PM	1	1	Logan	1	10	2	2	1	2	2	2	2	2				1	29	1	1	2	1
07/15/2017 04:33 AM	07/15/2017 04:36 AM	1	1	Logan	1	9	1	1	2	2	2	2	2	2			2	1	44	0	0	2	1
07/16/2017 12:30 AM	07/16/2017 12:32 AM	1	1	Logan	1	7	1	1	2	1	1	1	1	2				1	36	0	0	2	1
07/14/2017 10:01 PM	07/14/2017 10:04 PM	1	1	London Has Fallen	1	8	1	1	2	2	2	2	1	2			7	1	36	0	0	2	1
07/16/2017 02:37 PM	07/16/2017 02:41 PM	1	1	London Has Fallen	1	8	1	1	2	2	2	2	1	2			5	1	31	0	0	2	1
07/14/2017 10:00 PM	07/14/2017 10:04 PM	1	1	Look who's getting married.	5	7	1	1	2	2	2	2	2	2			4	2	45	0	0	1	1
07/15/2017 12:29 AM	07/15/2017 12:33 AM	1	1	Lost in Translation	8	4	2	1	2	1	2	2	1	2			5	2	25	1	0	6	1
07/15/2017 03:26 AM	07/15/2017 03:29 AM	1	1	love and basketball	9	8	4	3	2	2	2	2	2	2				2	30	1	1	4	1
07/14/2017 10:31 PM	07/14/2017 10:38 PM	1	1	Love is in the Air	18	6	1	1	2	1	2	2	2	2		no		2	29	0	0	1	1
07/14/2017 08:46 PM	07/14/2017 08:47 PM	1	1	Lucy	19	8	1	1	2	2	2	1	2	2			4	1	55	0	0	3	1
07/16/2017 02:46 AM	07/16/2017 02:49 AM	1	1	Mad Max: Fury Road	1	9	1	1	2	1	2	1	2	1	anxiety disorder		5	2	32	0	0	2	1
07/15/2017 06:13 PM	07/15/2017 06:15 PM	1	1	Mad Max: Fury Road	1	9	1	1	2	2	2	2	1	2			5	1	20	0	0	2	1
07/15/2017 03:54 AM	07/15/2017 03:55 AM	1	1	Mad Max: Fury Road	1	10	1	1	2	2	2	2	2	2			3	2	21	0	0	2	1
07/15/2017 12:08 AM	07/15/2017 12:11 AM	1	1	Mad Max: Fury Road	1	9	1	1	2	2	2	2	1	2			5	1	30	0	0	2	1
07/15/2017 01:18 PM	07/15/2017 01:22 PM	1	1	Mad Max: Fury Road	1	9	1	1	2	2	2	2	2	2			5	1	36	0	0	2	1
07/14/2017 11:41 PM	07/14/2017 11:44 PM	1	1	Madagascar 3	3	2	1	1	2	2	2	2	1	2			1	1	21	0	0	4	1
07/14/2017 09:01 PM	07/14/2017 09:05 PM	1	1	Magical Creatures and Where to Find Then	10	10	1	1	2	1	2	2	2	2			7	2	34	0	0	3	1
07/15/2017 07:29 PM	07/15/2017 07:32 PM	1	1	Major League	5	7	1	1	2	2	2	2	2	2			6	1	26	0	0	1	1
07/14/2017 11:21 PM	07/14/2017 11:23 PM	1	1	mama mia	15	7	1	1	2	1	1	2	2	2			2	2	36	0	0	6	1
07/14/2017 11:04 PM	07/14/2017 11:08 PM	1	1	Manchester by the Sea	8	6	2	3	2	2	2	2	2	2			5	1	26	1	1	6	1
07/16/2017 05:23 PM	07/16/2017 05:29 PM	1	1	Manchester by the Sea	8	6	2	2	2	2	2	1	2	2			6	2	60	1	1	6	1
07/14/2017 09:53 PM	07/14/2017 09:59 PM	1	1	Manchester by the Sea	8	8	2	3	1	2	2	2	2	2			5	2	27	1	1	6	1
07/14/2017 08:16 PM	07/14/2017 08:18 PM	1	1	Manchester by the Sea	8	9	1	2	1	1	2	2	2	2			10	1	26	0	1	6	1
07/15/2017 02:54 PM	07/15/2017 03:18 PM	1	1	Manchester by the Sea	8	5	1	1	2	1	2	2	2	2		It was very slow moving and depressing.	7	1	45	0	0	6	1
07/15/2017 04:59 PM	07/15/2017 05:03 PM	1	1	Manhattan	5	9	1	1	2	1	2	2	2	2			4	1	40	0	0	1	1
07/15/2017 12:04 AM	07/15/2017 12:07 AM	1	1	Masterminds	5	3	1	1	2	2	2	2	2	2			6	1	35	0	0	1	1
07/15/2017 11:01 PM	07/15/2017 11:04 PM	1	1	Maze Runner	1	9	3	1	2	2	2	2	2	2			4	1	22	1	0	2	1
07/15/2017 04:34 AM	07/15/2017 04:38 AM	1	1	Me Before You	17	9	3	4	1	1	1	2	1	2		I did have a moment where I was really fighting back tears because the ending and not sure if being in a public setting made it even harder to fight the tears.		2	23	1	1	6	1
07/15/2017 12:58 AM	07/15/2017 01:02 AM	1	1	Meet the Fockers	5	7	1	1	2	2	2	2	2	2		I laughed and enjoyed this film. It put a smile on my face.	4	2	27	0	0	1	1
07/14/2017 09:38 PM	07/14/2017 09:44 PM	1	1	Meet the Parents	5	7	2	2	2	1	2	2	2	2			5	2	49	1	1	1	1
07/16/2017 03:37 AM	07/16/2017 03:40 AM	1	1	Meet the Parents	5	8	1	1	2	1	2	1	1	2			4	2	29	0	0	1	1
07/15/2017 02:25 AM	07/15/2017 02:30 AM	1	1	Minions	3	9	2	2	2	1	2	2	2	2		It's a kids movie and my kids were watching it with me.	7	1	45	1	1	4	1
07/16/2017 06:12 AM	07/16/2017 06:18 AM	1	1	Minions	3	7	1	1	2	1	2	2	2	2			4	1	20	0	0	4	1
07/16/2017 02:44 PM	07/16/2017 02:47 PM	1	1	Minions	3	10	1	1	2	1	2	1	2	2			5	2	37	0	0	4	1
07/16/2017 12:57 AM	07/16/2017 01:09 AM	1	1	Minions	3	4	1	1	2	2	1	1	1	2			4	2	26	0	0	4	1
07/15/2017 03:15 PM	07/15/2017 03:18 PM	1	1	Miss Congeniality	5	7	1	1	2	2	2	2	2	2			6	2	43	0	0	1	1
07/15/2017 02:59 PM	07/15/2017 03:02 PM	1	1	Miss Peregrine's Home for Peculiar Children	10	5	1	1	2	2	2	2	1	2			5	1	29	0	0	3	1
07/15/2017 08:24 AM	07/15/2017 08:27 AM	1	1	Mission Impossible	1	5	1	1	2	2	2	2	2	2			4	1	33	0	0	2	1
07/15/2017 09:08 AM	07/15/2017 09:11 AM	1	1	Mission Impossible	1	6	1	1	2	1	2	2	1	2			1	1	22	0	0	2	1
07/14/2017 08:54 PM	07/14/2017 08:57 PM	1	1	Mission Impossible 3	1	7	1	1	2	2	2	2	1	2			3	1	40	0	0	2	1
07/16/2017 09:49 AM	07/16/2017 09:53 AM	1	1	Mission Impossible: Rogue nation	1	7	1	1	2	2	2	2	2	2		no	6	1	33	0	0	2	1
07/15/2017 01:59 PM	07/15/2017 02:01 PM	1	1	Moana	3	8	5	3	1	2	2	2	1	2		I'm a sucker for sad scenes. Makes me cry everytime	5	2	27	1	1	4	1
07/15/2017 08:26 PM	07/15/2017 08:28 PM	1	1	Moana	3	9	3	4	1	1	2	2	1	2		good movie!	7	2	19	1	1	4	1
07/14/2017 08:51 PM	07/14/2017 08:54 PM	1	1	Moana	3	8	3	3	1	2	2	2	2	2			9	2	32	1	1	4	1
07/15/2017 09:02 AM	07/15/2017 09:06 AM	1	1	Moana	3	10	3	4	1	1	2	2	1	2			7	2	24	1	1	4	1
07/15/2017 01:59 PM	07/15/2017 02:02 PM	1	1	Moana	3	9	3	2	1	2	2	2	1	2			4	2	35	1	1	4	1
07/16/2017 07:17 AM	07/16/2017 07:21 AM	1	1	Moana	3	10	3	2	2	2	2	2	2	2			6	2	21	1	1	4	1
07/14/2017 08:28 PM	07/14/2017 08:30 PM	1	1	Moana	3	10	2	2	2	2	2	2	2	2				1	26	1	1	4	1
07/14/2017 09:02 PM	07/14/2017 09:07 PM	1	1	Moana	3	8	2	2	2	2	2	2	2	2		No	8	2	55	1	1	4	1
07/14/2017 10:18 PM	07/14/2017 10:24 PM	1	1	Moana	3	10	2	2	1	2	2	2	2	2		The ending scene where Moana gives back Tahiti her heart was so cool it was the first time I saw the movie it was really good	8	1	22	1	1	4	1
07/14/2017 11:28 PM	07/14/2017 11:33 PM	1	1	Moana	3	9	2	1	2	2	1	2	1	2		I loved the film. I rented it for my daughter and she fell asleep but I watched the whole thing.	5	2	53	1	0	4	1
07/15/2017 12:20 AM	07/15/2017 12:24 AM	1	1	Moana	3	10	2	2	1	2	2	2	2	2			1	1	34	1	1	4	1
07/15/2017 12:24 AM	07/15/2017 12:29 AM	1	1	Moana	3	9	2	2	2	2	2	2	2	2			5	2	27	1	1	4	1
07/15/2017 04:25 AM	07/15/2017 04:27 AM	1	1	Moana	3	8	2	2	2	1	2	2	2	2			5	1	29	1	1	4	1
07/15/2017 05:03 AM	07/15/2017 05:08 AM	1	1	Moana	3	8	2	2	2	2	2	2	2	2		No	5	1	48	1	1	4	1
07/15/2017 04:08 PM	07/15/2017 04:13 PM	1	1	Moana	3	9	2	3	2	2	2	2	1	2			6	1	26	1	1	4	1
07/16/2017 04:53 AM	07/16/2017 04:55 AM	1	1	Moana	3	9	2	2	2	2	2	2	2	2				2	25	1	1	4	1
07/16/2017 04:31 AM	07/16/2017 04:37 AM	1	1	Moana	3	9	1	2	2	2	2	1	1	2			6	2	31	0	1	4	1
07/14/2017 06:09 PM	07/14/2017 06:11 PM	1	1	Moana	3	9	1	1	2	2	2	2	1	2			4	1	40	0	0	4	1
07/14/2017 08:20 PM	07/14/2017 08:23 PM	1	1	Moana	3	7	1	1	2	2	2	2	2	2			9	1	27	0	0	4	1
07/14/2017 09:23 PM	07/14/2017 09:25 PM	1	1	Moana	3	10	1	2	2	2	2	2	2	2			5	2	31	0	1	4	1
07/14/2017 10:24 PM	07/14/2017 10:31 PM	1	1	Moana	3	9	1	1	2	2	2	2	2	2			9	2	43	0	0	4	1
07/14/2017 10:48 PM	07/14/2017 10:51 PM	1	1	Moana	3	5	1	1	2	1	2	2	1	2		I thought the movie would make me emotional because of the reviews I had read, but it didn't have any emotional effect at all.	4	2	25	0	0	4	1
07/14/2017 11:28 PM	07/14/2017 11:30 PM	1	1	Moana	3	8	1	5	2	1	2	1	1	2			6	1	35	0	1	4	1
07/15/2017 12:37 AM	07/15/2017 12:39 AM	1	1	Moana	3	9	1	1	2	2	2	2	2	2				2	26	0	0	4	1
07/15/2017 01:17 AM	07/15/2017 01:20 AM	1	1	Moana	3	8	1	1	2	2	1	2	2	2		It was a fun movie, did not feel like crying at all	5	2	31	0	0	4	1
07/15/2017 04:33 AM	07/15/2017 04:35 AM	1	1	Moana	3	8	1	1	2	2	2	2	2	2			7	1	43	0	0	4	1
07/15/2017 10:03 AM	07/15/2017 10:05 AM	1	1	Moana	3	9	1	1	2	2	2	2	2	2		N/A	3	2	23	0	0	4	1
07/15/2017 07:10 PM	07/15/2017 07:11 PM	1	1	Moana	3	10	1	2	2	1	2	2	2	2				1	33	0	1	4	1
07/15/2017 10:06 PM	07/15/2017 10:10 PM	1	1	Moana	3	10	1	1	2	2	1	2	2	2			1	2	35	0	0	4	1
07/16/2017 04:51 AM	07/16/2017 04:53 AM	1	1	Moana	3	9	1	1	2	2	1	2	1	2			4	2	25	0	0	4	1
07/16/2017 04:20 PM	07/16/2017 04:22 PM	1	1	Moana	3	7	1	1	2	1	2	2	1	2			9	2	32	0	0	4	1
07/16/2017 06:18 PM	07/16/2017 06:21 PM	1	1	Moana	3	8	1	1	2	2	2	2	1	2			3	2	29	0	0	4	1
07/14/2017 08:09 PM	07/14/2017 08:11 PM	1	1	Moana	3	9	1	1	2	2	2	2	2	2			6	2	41	0	0	4	1
07/14/2017 08:47 PM	07/14/2017 08:49 PM	1	1	Moana	3	9	1	1	2	2	2	1	1	2			7	1	31	0	0	4	1
07/14/2017 09:13 PM	07/14/2017 09:15 PM	1	1	Moana	3	8	2	1	2	2	2	2	1	2			10	2	25	1	0	4	1
07/15/2017 02:25 AM	07/15/2017 02:29 AM	1	1	Moana	3	9	3	2	1	2	2	2	1	2			4	2	27	1	1	4	1
07/14/2017 09:35 PM	07/14/2017 09:39 PM	1	1	Moana	3	10	2	2	2	2	2	2	2	2			6	2	44	1	1	4	1
07/14/2017 10:08 PM	07/14/2017 10:12 PM	1	1	Moana	3	9	2	3	1	1	2	2	2	2			5	2	49	1	1	4	1
07/15/2017 02:40 AM	07/15/2017 02:42 AM	1	1	Moana	3	6	2	2	2	2	2	2	2	2			4	1	32	1	1	4	1
07/15/2017 04:24 PM	07/15/2017 04:27 PM	1	1	Moana	3	6	2	1	2	2	2	2	2	2			6	2	32	1	0	4	1
07/15/2017 05:50 PM	07/15/2017 05:53 PM	1	1	Moana	3	10	2	2	2	1	2	2	1	2		No. It was a great film.	4	1	35	1	1	4	1
07/15/2017 08:50 PM	07/15/2017 08:54 PM	1	1	Moana	3	10	2	3	1	2	2	2	2	2			5	2	48	1	1	4	1
07/14/2017 09:02 PM	07/14/2017 09:07 PM	1	1	Moana	3	6	2	3	1	2	2	2	2	2		its was touching	5	2	31	1	1	4	1
07/14/2017 08:47 PM	07/14/2017 08:48 PM	1	1	Moana	3	6	1	1	2	2	2	2	1	2			5	2	27	0	0	4	1
07/14/2017 11:06 PM	07/14/2017 11:08 PM	1	1	Moana	3	3	1	1	2	2	1	1	2	2			5	1	40	0	0	4	1
07/15/2017 12:05 AM	07/15/2017 12:07 AM	1	1	Moana	3	7	1	1	2	2	2	2	2	2			9	1	31	0	0	4	1
07/15/2017 05:17 AM	07/15/2017 05:19 AM	1	1	Moana	3	9	1	1	2	2	2	2	1	2			2	2	23	0	0	4	1
07/15/2017 08:29 PM	07/15/2017 08:32 PM	1	1	Moana	3	6	1	1	1	1	2	1	2	2		N/A	4	1	23	0	0	4	1
07/15/2017 09:36 PM	07/15/2017 09:38 PM	1	1	Moana	3	10	1	1	2	2	2	2	1	2			3	2	19	0	0	4	1
07/16/2017 09:11 AM	07/16/2017 09:12 AM	1	1	Moana	3	8	1	1	2	2	2	2	2	2				2	39	0	0	4	1
07/14/2017 06:22 PM	07/14/2017 06:23 PM	1	1	Moana	3	9	1	1	2	2	2	1	2	2			6	1	39	0	0	4	1
07/15/2017 05:17 AM	07/15/2017 05:22 AM	1	1	Monster Trucks	9	4	1	1	2	2	2	2	2	2			6	2	39	0	0	4	1
07/15/2017 07:36 PM	07/15/2017 07:40 PM	1	1	Monsters Inc	3	8	1	1	2	2	2	2	2	2		It was just a cute, animated movie, not a heavy drama. No urge to cry at all.	4	2	51	0	0	4	1
07/14/2017 09:14 PM	07/14/2017 09:16 PM	1	1	Monsters Inc	3	8	1	1	2	1	2	2	1	2			7	2	27	0	0	4	1
07/14/2017 05:49 PM	07/14/2017 05:50 PM	1	1	Moon	8	10	2	4	1	1	2	2	1	2			3	2	22	1	1	6	1
07/16/2017 02:46 PM	07/16/2017 02:51 PM	1	1	Moonlight	8	10	4	4	2	2	2	1	2	2		This film was amazing and I am a crier by nature lol!	3	2	60	1	1	6	1
07/14/2017 11:51 PM	07/14/2017 11:52 PM	1	1	Moonlight	8	7	2	2	2	2	2	2	1	2			7	1	38	1	1	6	1
07/14/2017 08:46 PM	07/14/2017 08:48 PM	1	1	Moonlight	8	1	1	1	2	2	2	2	1	2			4	1	26	0	0	6	1
07/15/2017 12:13 PM	07/15/2017 12:18 PM	1	1	Moonlight	8	9	3	2	2	1	2	1	2	2		it was a great movie to enjoy and an emotional one	6	1	29	1	1	6	1
07/15/2017 01:47 PM	07/15/2017 01:50 PM	1	1	Moonrise Kingdom	9	8	1	1	2	2	2	1	1	2			3	2	37	0	0	4	1
07/15/2017 12:50 PM	07/15/2017 12:54 PM	1	1	Mr & Mrs Smith	8	10	1	1	2	2	2	1	2	2		I thought parts of it was very funny	5	2	42	0	0	6	1
07/15/2017 12:59 AM	07/15/2017 01:01 AM	1	1	Mrs. Doubtfire	5	10	1	1	2	2	2	2	2	2				1	27	0	0	1	1
07/15/2017 11:58 PM	07/16/2017 12:00 AM	1	1	My Annoying Brother	8	8	3	3	1	2	1	2	2	2			5	2	19	1	1	6	1
07/15/2017 05:59 PM	07/15/2017 06:09 PM	1	1	My Big Fat Greek Wedding	18	8	3	3	2	1	2	2	2	2			6			1	1	1	1
07/16/2017 05:30 PM	07/16/2017 05:34 PM	1	1	My Big Fat Greek Wedding 2	18	10	1	1	2	1	2	2	1	2		I laughed a lot.	4	2	37	0	0	1	1
07/14/2017 08:06 PM	07/14/2017 08:08 PM	1	1	mystic pizza	5	5	1	1	2	2	2	2	2	2			5	2	33	0	0	1	1
07/15/2017 07:18 PM	07/15/2017 07:21 PM	1	1	National Treasure	2	10	1	1	2	2	2	2	1	2		I wasn't crying but I was very mystified and entranced by the lore in the movie and it really sucked me in and made me feel like there were secrets I knew nothing about.	4	2	22	0	0	3	1
07/15/2017 08:06 AM	07/15/2017 08:20 AM	1	1	Neighbors	5	7	1	1	2	2	2	2	2	2		No	10	1	20	0	0	1	1
07/16/2017 03:14 AM	07/16/2017 03:20 AM	1	1	Neighbors 2: Sorority Rising	5	8	1	1	2	1	2	2	1	2			4	2	24	0	0	1	1
07/15/2017 10:52 PM	07/15/2017 10:54 PM	1	1	Neighbors 2: Sorority Rising	5	8	1	1	2	1	2	2	1	2			5	2	30	0	0	1	1
07/14/2017 08:51 PM	07/14/2017 08:54 PM	1	1	Nerve	21	4	1	1	2	1	1	2	1	1	Depression, Anxiety	No thanks.	4	2	23	0	0	2	1
07/15/2017 04:20 AM	07/15/2017 04:25 AM	1	1	never ending story	3	6	1	1	2	2	2	2	1	2			1	1	24	0	0	4	1
07/14/2017 11:57 PM	07/15/2017 12:35 AM	1	1	No escape	8	6	1	1	2	2	1	2	2	2			5	2	27	0	0	6	1
07/15/2017 12:50 AM	07/15/2017 12:52 AM	1	1	Norwegian Wood	8	7	1	1	2	2	2	2	1	2			4	1	26	0	0	6	1
07/14/2017 09:13 PM	07/14/2017 09:15 PM	1	1	Notting Hill	17	9	4	4	2	2	2	1	2	2			5	2	23	1	1	6	1
07/15/2017 11:07 PM	07/15/2017 11:09 PM	1	1	Ocean's 11	6	9	1	1	2	1	2	2	2	2			11	1	21	0	0	6	1
07/16/2017 03:20 PM	07/16/2017 03:23 PM	1	1	Office Space	5	9	1	1	2	1	1	2	1	2		I didn't cry, but I laughed out loud a lot! Hadn't watched it for at least 15 years. I'm sure I laughed out loud more now than when I originally watched it.		2	50	0	0	1	1
07/15/2017 05:36 PM	07/15/2017 05:38 PM	1	1	Only You	8	8	4	5	2	2	2	2	2	2			5	2	42	1	1	6	1
07/15/2017 05:53 PM	07/15/2017 05:55 PM	1	1	Overwatch	1	9	1	1	2	1	2	2	2	2			5	2	22	0	0	2	1
07/14/2017 11:07 PM	07/14/2017 11:13 PM	1	1	Passengers	19	7	1	1	2	2	2	2	1	2		I just thought the movie was pretty good.	5	1	34	0	0	3	1
07/14/2017 09:42 PM	07/14/2017 09:44 PM	1	1	Passengers	19	10	2	2	1	2	2	1	2	2			5	1	23	1	1	3	1
07/15/2017 12:11 AM	07/15/2017 12:13 AM	1	1	Passengers	19	10	2	2	2	1	2	2	2	2			5	2	20	1	1	3	1
07/15/2017 01:25 AM	07/15/2017 01:29 AM	1	1	Passengers	19	8	1	2	2	1	2	2	2	2			5	2	31	0	1	3	1
07/15/2017 04:42 PM	07/15/2017 04:45 PM	1	1	Passengers	19	8	1	1	2	2	2	2	1	2			4	2	27	0	0	3	1
07/15/2017 11:32 PM	07/15/2017 11:35 PM	1	1	Passengers	19	6	1	1	2	2	2	2	1	2			5	2	46	0	0	3	1
07/16/2017 03:00 AM	07/16/2017 03:04 AM	1	1	Patriots Day	8	7	1	1	2	2	2	2	2	2		No	1	1	53	0	0	6	1
07/15/2017 04:05 PM	07/15/2017 04:10 PM	1	1	Pete's dragon	9	5	1	1	2	1	2	1	2	2			6	2	24	0	0	4	1
07/16/2017 02:52 PM	07/16/2017 02:54 PM	1	1	Pete's Dragon	9	7	2	4	1	1	1	2	2	2			6	2	32	1	1	4	1
07/14/2017 10:07 PM	07/14/2017 10:08 PM	1	1	Pineapple Express	5	7	1	1	2	2	2	1	2	2				1	22	0	0	1	1
07/15/2017 10:35 PM	07/15/2017 10:39 PM	1	1	Pirates of the Caribbean	2	7	1	2	2	2	2	2	1	2			5	1	31	0	1	3	1
07/15/2017 04:17 AM	07/15/2017 04:20 AM	1	1	Pirates of the Caribbean: The Curse of the Black PearlÂ	1	8	1	1	2	1	2	2	1	2		I enjoyed watching the film.	3	2	23	0	0	2	1
07/16/2017 02:06 AM	07/16/2017 02:08 AM	1	1	Pirates of the Carribean: Dead Men Tell No Tales	1	7	1	1	2	2	2	2	1	2		no	5	1	28	0	0	2	1
07/15/2017 03:21 AM	07/15/2017 03:25 AM	1	1	Pitch Perfect	5	8	2	2	2	2	1	1	2	2			5	1	33	1	1	1	1
07/14/2017 08:47 PM	07/14/2017 08:49 PM	1	1	Pitch Perfect	5	9	1	1	2	2	1	1	2	2			5	2	27	0	0	1	1
07/14/2017 10:22 PM	07/14/2017 10:26 PM	1	1	Planet of the Apes	1	10	1	1	2	2	2	2	1	2			1	1	41	0	0	2	1
07/15/2017 10:54 PM	07/15/2017 10:57 PM	1	1	Planet of the Apes	1	7	1	2	2	2	2	2	1	2			5	1	25	0	1	2	1
07/14/2017 08:02 PM	07/14/2017 08:04 PM	1	1	Planet of the Apes	1	5	1	1	2	2	2	2	2	2				1	27	0	0	2	1
07/15/2017 03:19 PM	07/15/2017 03:23 PM	1	1	Planet of the Apes	1	7	1	1	2	1	2	2	2	2		emotion was more like "eye opening" cuz i was impressed by the intelligence of the apes	8	1	36	0	0	2	1
07/15/2017 06:54 PM	07/15/2017 06:57 PM	1	1	Planet of the Apes	1	8	2	2	1	1	2	2	1	2			4	1	23	1	1	2	1
07/15/2017 12:29 PM	07/15/2017 12:31 PM	1	1	Power Rangers	1	5	1	1	2	2	1	1	2	2			6	1	39	0	0	2	1
07/14/2017 09:29 PM	07/14/2017 09:31 PM	1	1	Pretty Woman	18	9	4	3	2	2	1	2	2	2			3	2	46	1	1	1	1
07/15/2017 04:49 PM	07/15/2017 04:52 PM	1	1	Pride and Prejudice	17	9	1	1	2	2	2	2	1	2		I don't typically feel emotional when watching this film	3	2	26	0	0	6	1
07/16/2017 05:50 AM	07/16/2017 05:54 AM	1	1	Pride Prejudice & Zombies	13	7	1	1	2	2	2	1	1	2			3	1	34	0	0	2	1
07/14/2017 09:15 PM	07/14/2017 09:18 PM	1	1	princess bride	10	10	1	1	2	2	2	2	1	2		no	3	2	51	0	0	3	1
07/16/2017 01:08 AM	07/16/2017 01:11 AM	1	1	PS I Love You	18	7	4	3	1	1	1	2	2	2			5	1	25	1	1	1	1
07/16/2017 02:40 AM	07/16/2017 02:44 AM	1	1	Queen of Katwe	8	9	3	5	1	1	2	2	1	2			4	2	24	1	1	6	1
07/15/2017 02:55 AM	07/15/2017 03:00 AM	1	1	Queen of Katwe	8	6	1	1	2	2	2	2	2	2			3	2	24	0	0	6	1
07/15/2017 05:27 AM	07/15/2017 05:34 AM	1	1	Raider	1	8	1	1	2	1	2	2	2	2			7	1	42	0	0	2	1
07/14/2017 08:34 PM	07/14/2017 08:39 PM	1	1	red dye	1	9	2	3	2	2	2	2	2	2		It was just a fantastic movie. Suspense packed.	4	1	49	1	1	2	1
07/16/2017 04:09 PM	07/16/2017 04:12 PM	1	1	Rogue One	19	10	3	1	2	1	2	2	1	2			4	1	38	1	0	3	1
07/15/2017 02:44 AM	07/15/2017 02:47 AM	1	1	Rogue One	19	9	2	2	2	2	2	2	2	2			8	2	33	1	1	3	1
07/14/2017 09:20 PM	07/14/2017 09:25 PM	1	1	Rogue One	19	8	2	2	2	1	2	2	1	2		Just a few tears when people ended up dying for others.	4	2	33	1	1	3	1
07/16/2017 12:09 AM	07/16/2017 12:12 AM	1	1	Rogue One	19	8	2	2	2	1	2	2	2	2			5	1	38	1	1	3	1
07/15/2017 04:51 AM	07/15/2017 04:53 AM	1	1	Rogue One	19	8	2	2	2	2	2	2	1	2			4	2	24	1	1	3	1
07/15/2017 12:59 AM	07/15/2017 01:03 AM	1	1	Rogue One	19	9	1	1	2	2	2	1	1	2			1	1	28	0	0	3	1
07/16/2017 03:43 AM	07/16/2017 03:45 AM	1	1	Rogue One	19	8	1	1	2	1	2	2	2	2		n/a	11	2	22	0	0	3	1
07/15/2017 04:53 AM	07/15/2017 04:56 AM	1	1	Rogue One	19	10	2	2	2	2	2	2	2	2		I really enjoyed it!	6	1	35	1	1	3	1
07/15/2017 04:29 PM	07/15/2017 04:36 PM	1	1	Rogue One	19	7	1	1	2	1	2	1	1	2		I didn't feel like crying at all. However, it felt excitement and enthusiastic about my future watching this film.	4	1	29	0	0	3	1
07/14/2017 08:09 PM	07/14/2017 08:11 PM	1	1	Rogue One	19	7	1	1	2	2	2	2	1	2		It was a good movie, but not spectacular or anything emotion-wise.		1	24	0	0	3	1
07/16/2017 06:07 AM	07/16/2017 06:11 AM	1	1	Rogue One	19	10	1	1	2	2	2	2	2	2			3	1	28	0	0	3	1
07/14/2017 08:38 PM	07/14/2017 08:39 PM	1	1	Rogue One	19	10	4	4	2	2	2	2	2	2				1	35	1	1	3	1
07/15/2017 02:49 AM	07/15/2017 02:54 AM	1	1	Rogue One	19	9	2	2	1	2	2	2	1	2		Not particularly.	3	2	32	1	1	3	1
07/14/2017 09:02 PM	07/14/2017 09:05 PM	1	1	Rogue One	19	5	2	2	2	2	2	2	2	2				1	29	1	1	3	1
07/16/2017 04:49 PM	07/16/2017 04:50 PM	1	1	Rogue One	19	6	1	1	2	2	2	2	1	2				1	44	0	0	3	1
07/16/2017 06:11 PM	07/16/2017 06:14 PM	1	1	Rogue One	19	2	1	1	2	2	2	2	2	2			9	1	37	0	0	3	1
07/14/2017 09:21 PM	07/14/2017 09:23 PM	1	1	Rogue One	19	10	1	1	2	2	2	2	2	2		Star Wars: Rogue One is a spectacular movie!	6	1	36	0	0	3	1
07/14/2017 10:02 PM	07/14/2017 10:04 PM	1	1	Rogue One	19	10	1	1	2	2	2	2	1	2		I had seen it before and fell asleep during it on the plane	7	1	45	0	0	3	1
07/15/2017 03:54 AM	07/15/2017 03:58 AM	1	1	Rogue One	19	9	1	1	2	2	2	1	2	2		I felt normal.	5	1	38	0	0	3	1
07/16/2017 12:04 PM	07/16/2017 12:07 PM	1	1	Rogue One	19	9	1	1	2	2	2	2	1	2			6	2	45	0	0	3	1
07/16/2017 03:13 PM	07/16/2017 03:16 PM	1	1	Rogue One	19	10	1	1	2	2	2	2	2	2		none	4	1	64	0	0	3	1
07/14/2017 08:06 PM	07/14/2017 08:09 PM	1	1	Rogue One	19	8	1	1	2	1	2	2	2	2		was a cool movie but not very emotional	5	1	33	0	0	3	1
07/15/2017 01:07 PM	07/15/2017 01:11 PM	1	1	Rogue One	19	10	1	1	2	1	2	2	2	2			7	1	30	0	0	3	1
07/14/2017 08:31 PM	07/14/2017 08:36 PM	1	1	Rogue One	19	7	1	1	2	2	2	2	2	2				1	20	0	0	3	1
07/14/2017 08:46 PM	07/14/2017 08:50 PM	1	1	Rogue One	19	8	1	1	2	1	2	1	1	2			6	1	33	0	0	3	1
07/16/2017 01:37 AM	07/16/2017 01:40 AM	1	1	Rogue One	19	10	1	1	2	2	2	1	1	2		I liked it a lot.	4	1	23	0	0	3	1
07/14/2017 11:43 PM	07/14/2017 11:45 PM	1	1	Rogue One	19	10	1	1	2	2	2	2	2	2			3	1	26	0	0	3	1
07/14/2017 09:36 PM	07/14/2017 09:40 PM	1	1	Rogue One	19	9	1	1	2	2	2	1	2	2			4	1	30	0	0	3	1
07/14/2017 08:37 PM	07/14/2017 08:39 PM	1	1	Rogue One	19	10	1	1	2	2	2	2	1	2		No	6	1	33	0	0	3	1
07/14/2017 09:30 PM	07/14/2017 09:40 PM	1	1	Rogue One	19	9	1	1	2	2	2	2	2	2			5	1	42	0	0	3	1
07/16/2017 12:04 PM	07/16/2017 12:13 PM	1	1	Rogue One	19	8	1	1	2	1	2	2	1	2		A little nostalgia but nothing that overwhelmed me.	5	1	39	0	0	3	1
07/14/2017 08:33 PM	07/14/2017 08:36 PM	1	1	Rogue One	19	9	1	1	2	2	2	2	2	2		no	4	1	67	0	0	3	1
07/14/2017 09:16 PM	07/14/2017 09:23 PM	1	1	Rogue One	19	7	1	1	2	2	2	2	1	2			7	1	37	0	0	3	1
07/14/2017 08:45 PM	07/14/2017 08:48 PM	1	1	Rogue One	19	9	1	1	2	1	2	2	2	2		No	5	1	42	0	0	3	1
07/15/2017 01:57 AM	07/15/2017 02:01 AM	1	1	Rogue One	19	10	3	4	1	2	2	2	2	2		The ending is the best scene	1	1	18	1	1	3	1
07/14/2017 09:10 PM	07/14/2017 09:13 PM	1	1	Room	8	8	4	4	2	2	2	2	2	2			2	2	26	1	1	6	1
07/14/2017 06:49 PM	07/14/2017 06:50 PM	1	1	Runaway Jury	8	4	1	1	2	2	2	2	1	2		I was bored and annoyed.				0	0	6	1
07/14/2017 09:22 PM	07/14/2017 09:26 PM	1	1	Rush	8	10	1	1	2	2	2	2	1	2		I was quite "hooked" on just how good the movie was.	4	1	34	0	0	6	1
07/14/2017 09:39 PM	07/14/2017 09:43 PM	1	1	Rush hour 2	1	6	1	1	2	2	2	2	2	2			1	1	25	0	0	2	1
07/15/2017 06:50 AM	07/15/2017 06:53 AM	1	1	Sally	4	9	2	1	2	1	2	2	2	2				1	27	1	0	6	1
07/15/2017 03:35 AM	07/15/2017 03:38 AM	1	1	San Andreas	1	6	1	1	2	1	2	2	1	2			5	1	27	0	0	2	1
07/15/2017 10:57 PM	07/15/2017 11:05 PM	1	1	San Andreas	1	8	1	1	2	2	2	1	2	2			3	2	36	0	0	2	1
07/16/2017 03:46 PM	07/16/2017 03:53 PM	1	1	sandlot	9	6	1	1	2	1	2	1	1	2		no	5	2	42	0	0	4	1
07/15/2017 02:11 AM	07/15/2017 02:13 AM	1	1	Sausage Party	5	3	1	1	2	2	2	2	1	2		none	7	1	36	0	0	1	1
07/15/2017 03:56 AM	07/15/2017 04:05 AM	1	1	Save The Last Dance	8	6	1	1	2	2	2	2	1	2			6	2	37	0	0	6	1
07/14/2017 11:57 PM	07/15/2017 12:01 AM	1	1	Saving Private Ryan	8	10	1	1	2	2	2	2	1	2			5	1	35	0	0	6	1
07/14/2017 10:38 PM	07/14/2017 10:41 PM	1	1	Searchlight	8	10	2	2	2	1	2	2	1	2			5	2	46	1	1	6	1
07/16/2017 03:54 PM	07/16/2017 03:59 PM	1	1	Shooter	1	10	1	2	2	1	2	2	2	2			6	2	27	0	1	2	1
07/14/2017 10:41 PM	07/14/2017 10:45 PM	1	1	Shrek	3	7	1	1	2	2	2	2	1	2			4			0	0	4	1
07/16/2017 02:50 PM	07/16/2017 02:52 PM	1	1	Shrek 3	3	9	1	1	2	2	2	2	1	2			9	1	23	0	0	4	1
07/16/2017 06:07 AM	07/16/2017 06:11 AM	1	1	Silence	12	8	1	1	2	1	2	2	2	1	Depression & anxiety			2	24	0	0	6	1
07/14/2017 08:50 PM	07/14/2017 08:52 PM	1	1	Silence	12	8	3	3	1	2	2	2	1	2			8	1	37	1	1	6	1
07/14/2017 09:19 PM	07/14/2017 09:20 PM	1	1	Silence	12	8	2	2	2	1	2	2	1	2				1	36	1	1	6	1
07/14/2017 09:30 PM	07/14/2017 09:32 PM	1	1	Sing	3	6	2	3	2	1	2	1	2	2				1	25	1	1	4	1
07/16/2017 01:07 AM	07/16/2017 01:09 AM	1	1	Sing	3	8	1	1	2	2	2	2	2	2			7	2	34	0	0	4	1
07/15/2017 02:33 PM	07/15/2017 02:34 PM	1	1	Sing	3	5	1	1	2	2	2	2	2	2						0	0	4	1
07/16/2017 03:10 PM	07/16/2017 03:13 PM	1	1	Sing	3	9	1	1	2	1	2	2	2	2		No	9	1	22	0	0	4	1
07/15/2017 04:42 AM	07/15/2017 04:45 AM	1	1	Sisters	5	8	1	1	2	2	2	2	2	1	Major Depressive Disorder and Anxiety Disorder		4	2	35	0	0	1	1
07/15/2017 09:28 PM	07/15/2017 09:31 PM	1	1	Sisters	5	6	2	2	2	2	1	2	2	2		I found it much more funny than I would have if not on a plane.	10	1	34	1	1	1	1
07/15/2017 03:53 PM	07/15/2017 03:56 PM	1	1	Sisters	5	5	1	1	2	2	2	2	1	2			4	2	29	0	0	1	1
07/14/2017 08:47 PM	07/14/2017 08:49 PM	1	1	Sisters	5	2	1	1	2	2	2	2	2	2				1	31	0	0	1	1
07/14/2017 09:53 PM	07/14/2017 09:56 PM	1	1	Sisters	5	10	1	1	2	2	2	2	2	2		NO	7	2	55	0	0	1	1
07/14/2017 09:00 PM	07/14/2017 09:06 PM	1	1	Six Four	16	7	1	1	2	2	2	2	1	2			6	1	20	0	0	6	1
07/15/2017 12:55 PM	07/15/2017 01:00 PM	1	1	Sixth Sense	16	9	1	1	2	2	2	2	2	2		The film was enjoyable and help make time fly by quickly.	5	1	38	0	0	6	1
07/14/2017 11:42 PM	07/14/2017 11:47 PM	1	1	Sixth Sense	16	9	2	2	2	2	2	2	2	2			4	2	49	1	1	6	1
07/15/2017 05:09 AM	07/15/2017 05:17 AM	1	1	size zero	5	7	1	1	2	2	2	2	2	2			4	1	45	0	0	1	1
07/16/2017 05:47 PM	07/16/2017 05:51 PM	1	1	Skyfall	1	9	1	1	2	2	2	2	1	2			6	2	45	0	0	2	1
07/14/2017 08:05 PM	07/14/2017 08:07 PM	1	1	Snakes on a Plane	1	10	1	1	2	1	2	2	2	2				2	24	0	0	2	1
07/15/2017 03:04 PM	07/15/2017 03:06 PM	1	1	Snakes on a Plane	1	4	1	1	2	1	1	1	2	2			5	1	34	0	0	2	1
07/14/2017 09:15 PM	07/14/2017 09:18 PM	1	1	Snakes on a Plane	1	8	1	1	2	2	2	2	2	2			4	1	20	0	0	2	1
07/16/2017 03:47 AM	07/16/2017 03:48 AM	1	1	Snakes on a Plane	1	3	1	1	2	2	1	1	2	2			7	1	42	0	0	2	1
07/15/2017 02:39 PM	07/15/2017 02:41 PM	1	1	Snakes on a Plane	1	6	1	1	2	1	1	2	1	2			3	1	29	0	0	2	1
07/14/2017 09:23 PM	07/14/2017 09:24 PM	1	1	Snakes on a Plane	1	5	1	1	2	2	2	2	2	2				1	20	0	0	2	1
07/14/2017 10:33 PM	07/14/2017 10:36 PM	1	1	Snakes on a Plane	1	1	1	1	2	2	2	2	2	2				1	32	0	0	2	1
07/15/2017 12:16 AM	07/15/2017 12:18 AM	1	1	Snakes on a Plane	1	3	1	1	2	2	1	1	2	2			5	2	32	0	0	2	1
07/16/2017 05:12 AM	07/16/2017 05:14 AM	1	1	Snakes on a Plane	1	7	1	2	2	2	1	2	2	2			2	2	30	0	1	2	1
07/15/2017 02:16 PM	07/15/2017 02:18 PM	1	1	Snakes on a Plane	1	2	1	1	2	2	1	2	1	2		No.	3	1	28	0	0	2	1
07/14/2017 08:45 PM	07/14/2017 08:47 PM	1	1	Something about mary	5	3	1	1	2	2	2	2	2	2				1	36	0	0	1	1
07/14/2017 08:07 PM	07/14/2017 08:12 PM	1	1	Soul Plane	5	9	1	1	2	2	2	2	2	2			6	1	26	0	0	1	1
07/15/2017 07:07 PM	07/15/2017 07:16 PM	1	1	South Park	3	7	1	1	2	2	2	2	2	2			4	1	36	0	0	4	1
07/16/2017 10:38 AM	07/16/2017 10:41 AM	1	1	Space Balls	5	7	1	1	2	1	2	2	2	2			9	2	19	0	0	1	1
07/16/2017 06:23 AM	07/16/2017 06:27 AM	1	1	Sphere	19	9	1	1	2	2	2	2	2	2			7	2	25	0	0	3	1
07/16/2017 05:17 PM	07/16/2017 05:27 PM	1	1	Spider-Man	1	8	1	1	2	1	2	2	1	2			3	2	28	0	0	2	1
07/14/2017 08:45 PM	07/14/2017 08:47 PM	1	1	Spider-Man	1	7	1	2	2	1	2	1	2	2				1	25	0	1	2	1
07/14/2017 08:48 PM	07/14/2017 08:50 PM	1	1	Spirited Away	3	10	2	2	2	2	2	1	1	2				1	21	1	1	4	1
07/15/2017 08:08 AM	07/15/2017 08:09 AM	1	1	Split	21	7	2	1	2	2	1	2	2	2		It was a good film but a bit cheesy.	5	1	28	1	0	2	1
07/15/2017 05:27 AM	07/15/2017 05:30 AM	1	1	Split	21	8	1	1	2	2	2	1	1	2			5	2	22	0	0	2	1
07/15/2017 04:30 PM	07/15/2017 04:35 PM	1	1	Split	21	7	1	1	2	2	2	2	2	2		no	5	1	44	0	0	2	1
07/14/2017 08:03 PM	07/14/2017 08:05 PM	1	1	Split	21	9	1	1	2	2	2	2	2	2			7	1	19	0	0	2	1
07/14/2017 10:18 PM	07/14/2017 10:20 PM	1	1	Split	21	8	1	1	2	2	2	2	2	2		Horrors/thrillers are easier (less terrifying) to watch on planes, maybe because of the small screen	4	2	23	0	0	2	1
07/15/2017 04:30 AM	07/15/2017 04:33 AM	1	1	Split	21	7	1	1	2	1	2	2	2	2			1	1	32	0	0	2	1
07/15/2017 03:47 PM	07/15/2017 03:50 PM	1	1	Split	21	8	1	1	2	1	2	1	1	2			1	1	24	0	0	2	1
07/14/2017 08:05 PM	07/14/2017 08:06 PM	1	1	Split	21	5	1	1	2	2	2	2	2	2						0	0	2	1
07/14/2017 09:11 PM	07/14/2017 09:15 PM	1	1	Spotlight	8	8	2	2	2	2	2	2	2	2			7	2	44	1	1	6	1
07/14/2017 09:32 PM	07/14/2017 09:49 PM	1	1	Spotlight	8	10	2	3	1	2	2	1	1	2			5	1	28	1	1	6	1
07/14/2017 09:55 PM	07/14/2017 09:57 PM	1	1	Spotlight	8	8	2	2	2	2	2	2	1	2				1	32	1	1	6	1
07/14/2017 09:20 PM	07/14/2017 09:25 PM	1	1	Spotlight	8	8	1	1	2	2	2	2	1	2		I didn't have much of one aside from thinking the film was pretty good.	4	1	39	0	0	6	1
07/14/2017 08:25 PM	07/14/2017 08:28 PM	1	1	Spy	5	7	2	1	2	2	2	2	2	2			6	1	43	1	0	1	1
07/15/2017 10:50 AM	07/15/2017 10:54 AM	1	1	Star Trek	1	10	1	1	2	1	2	1	2	2			7	1	28	0	0	2	1
07/16/2017 06:11 PM	07/16/2017 06:13 PM	1	1	Star Trek Beyond	19	5	1	1	2	1	2	2	2	2			5	1	23	0	0	3	1
07/14/2017 10:33 PM	07/14/2017 10:37 PM	1	1	Star Trek Beyond	19	8	1	1	2	2	2	2	2	2			5	1	32	0	0	3	1
07/14/2017 08:28 PM	07/14/2017 08:33 PM	1	1	Star Trek Beyond	19	8	1	1	2	2	2	2	2	2		I enjoyed the film, that's it.	5	1	52	0	0	3	1
07/15/2017 08:30 PM	07/15/2017 08:34 PM	1	1	Star Trek Beyond	19	6	1	1	2	2	2	2	2	2		No	7	1	32	0	0	3	1
07/14/2017 09:58 PM	07/14/2017 10:00 PM	1	1	Star Wars: The Force Awakens	19	8	2	2	1	2	2	2	1	2			11	2	20	1	1	3	1
07/15/2017 02:54 AM	07/15/2017 02:57 AM	1	1	Stargate	19	8	1	2	2	2	2	2	1	2		No	2			0	1	3	1
07/15/2017 06:30 PM	07/15/2017 06:33 PM	1	1	Step Dads	5	4	1	1	2	1	2	2	1	2		No	9	1	28	0	0	1	1
07/15/2017 03:06 AM	07/15/2017 03:10 AM	1	1	Stepbrothers	5	10	1	1	2	2	2	1	2	2			1	1	21	0	0	1	1
07/14/2017 11:25 PM	07/14/2017 11:32 PM	1	1	Storks	3	6	2	1	2	2	2	1	1	2			8	2	34	1	0	4	1
07/16/2017 04:25 PM	07/16/2017 04:28 PM	1	1	Storks	3	9	1	3	1	2	2	1	2	2			10	2	38	0	1	4	1
07/15/2017 03:15 PM	07/15/2017 03:18 PM	1	1	Straight Outta Compton	4	8	1	1	2	1	2	2	1	2			10	1	31	0	0	6	1
07/14/2017 09:23 PM	07/14/2017 09:25 PM	1	1	Suicide Squad	1	6	1	1	2	1	2	2	1	2			5	1	25	0	0	2	1
07/14/2017 09:25 PM	07/14/2017 09:28 PM	1	1	Suicide Squad	1	7	1	1	2	1	2	2	1	2			8	1	28	0	0	2	1
07/14/2017 09:25 PM	07/14/2017 09:27 PM	1	1	Suicide Squad	1	4	1	1	2	2	2	2	1	2			7	1	28	0	0	2	1
07/14/2017 10:00 PM	07/14/2017 10:01 PM	1	1	Suicide Squad	1	2	1	1	2	2	1	1	1	2			11	1	24	0	0	2	1
07/15/2017 12:09 AM	07/15/2017 12:14 AM	1	1	Suicide Squad	1	7	1	1	2	2	2	2	2	2			7	2	24	0	0	2	1
07/15/2017 12:48 AM	07/15/2017 12:51 AM	1	1	Suicide Squad	1	2	1	1	2	1	1	2	2	2			5	2	26	0	0	2	1
07/15/2017 02:19 AM	07/15/2017 02:21 AM	1	1	Suicide Squad	1	3	1	1	2	1	2	1	1	2			11	1	39	0	0	2	1
07/15/2017 02:46 AM	07/15/2017 02:52 AM	1	1	Suicide Squad	1	8	1	1	2	1	2	1	1	2		I believe I was numb to the movie. I had just attended my grandfather's funeral and was still kind of in shock on the way home.	5	2	25	0	0	2	1
07/15/2017 11:22 AM	07/15/2017 11:25 AM	1	1	Suicide Squad	1	1	1	1	2	1	1	1	1	2			2	1	30	0	0	2	1
07/15/2017 06:22 PM	07/15/2017 06:26 PM	1	1	Suicide Squad	1	7	1	1	2	2	2	2	1	2			4	2	21	0	0	2	1
07/15/2017 10:41 PM	07/15/2017 10:45 PM	1	1	Suicide Squad	1	3	1	1	1	2	1	1	1	2		I found it stupid but I did not have an emotional reaction to it	5	2	29	0	0	2	1
07/15/2017 12:48 AM	07/15/2017 12:50 AM	1	1	Suicide Squad	1	3	1	1	2	2	2	2	2	2			7	1	27	0	0	2	1
07/14/2017 09:31 PM	07/14/2017 09:35 PM	1	1	Suicide Squad	1	1	1	1	2	2	2	1	2	2		The movie was terrible	8	1	40	0	0	2	1
07/14/2017 09:29 PM	07/14/2017 09:32 PM	1	1	Sully	8	10	1	1	2	2	2	2	2	2			5	1	39	0	0	6	1
07/14/2017 08:07 PM	07/14/2017 08:10 PM	1	1	Sully	8	9	1	1	2	2	2	2	1	2		No	6	1	29	0	0	6	1
07/14/2017 09:04 PM	07/14/2017 09:06 PM	1	1	Sully	8	9	1	1	2	2	2	1	1	2		It was a great film.	4	1	31	0	0	6	1
07/14/2017 09:26 PM	07/14/2017 09:56 PM	1	1	Sully	8	2	1	1	2	2	2	2	2	2				1	26	0	0	6	1
07/14/2017 09:27 PM	07/14/2017 09:31 PM	1	1	Sully	8	3	1	3	2	2	2	1	2	2				2	26	0	1	6	1
07/15/2017 06:16 PM	07/15/2017 06:18 PM	1	1	Sully	8	9	2	2	2	1	2	2	2	2				1	36	1	1	6	1
07/14/2017 09:15 PM	07/14/2017 09:18 PM	1	1	super 8	2	10	1	1	2	2	2	2	1	2			4	2	31	0	0	3	1
07/16/2017 03:24 PM	07/16/2017 03:26 PM	1	1	Taken	1	10	1	1	2	2	2	1	2	2			5	1	30	0	0	2	1
07/15/2017 12:20 PM	07/15/2017 12:22 PM	1	1	Taken	1	9	1	1	2	1	2	2	1	2			5	2	30	0	0	2	1
07/14/2017 09:16 PM	07/14/2017 09:21 PM	1	1	Taken 2	1	9	1	1	2	2	2	2	2	2		i was neutral and enjoying the movie i never seen it before with Liam Neeson	3	1	28	0	0	2	1
07/14/2017 11:01 PM	07/14/2017 11:04 PM	1	1	Taken 3	1	5	1	1	2	2	1	2	2	2			6	1	49	0	0	2	1
07/14/2017 09:04 PM	07/14/2017 09:06 PM	1	1	Tarzan	2	8	1	1	2	1	2	2	1	2						0	0	3	1
07/16/2017 04:53 AM	07/16/2017 04:56 AM	1	1	Ted 2	5	6	1	1	2	2	1	2	2	2			11	1	45	0	0	1	1
07/16/2017 02:36 AM	07/16/2017 02:38 AM	1	1	Teenage Mutant Ninja Turtles: Out of the Shadows	1	7	1	1	2	2	2	2	2	2			5	1	31	0	0	2	1
07/14/2017 11:33 PM	07/14/2017 11:35 PM	1	1	Terminator Genisys	1	5	2	2	2	2	2	2	1	2				1	31	1	1	2	1
07/15/2017 03:15 PM	07/15/2017 03:19 PM	1	1	The Accountant	1	7	1	1	2	2	2	2	1	2			6	1	45	0	0	2	1
07/15/2017 03:05 AM	07/15/2017 03:08 AM	1	1	The Accountant	1	7	1	1	2	1	2	1	1	2			7	2	34	0	0	2	1
07/15/2017 06:40 AM	07/15/2017 06:42 AM	1	1	The Accountant	1	8	1	1	2	2	2	2	2	2			6	2	37	0	0	2	1
07/16/2017 06:48 AM	07/16/2017 06:52 AM	1	1	The Accountant	1	5	1	1	2	2	1	1	1	2			9	1	50	0	0	2	1
07/16/2017 02:51 PM	07/16/2017 02:54 PM	1	1	The Accountant	1	7	1	1	2	2	2	2	2	2		Some sentimentality because they filmed it in Atlanta, the city I live in	8	1	29	0	0	2	1
07/15/2017 04:36 AM	07/15/2017 04:39 AM	1	1	The Accountant	1	7	1	1	2	2	2	2	2	2			5	2	24	0	0	2	1
07/14/2017 03:00 PM	07/14/2017 03:01 PM	1	1	The Accountant	1	7	1	1	2	2	2	2	2	2			4	1	27	0	0	2	1
07/14/2017 08:58 PM	07/14/2017 09:00 PM	1	1	The Accountant	1	7	1	1	2	2	2	2	2	2			7	1	30	0	0	2	1
07/15/2017 12:20 AM	07/15/2017 12:25 AM	1	1	The Accountant	1	9	1	1	2	2	2	1	2	2			9	2	46	0	0	2	1
07/16/2017 04:37 AM	07/16/2017 04:38 AM	1	1	The Accountant	1	4	1	1	2	2	2	2	2	2			9	2	39	0	0	2	1
07/14/2017 08:17 PM	07/14/2017 08:21 PM	1	1	The Accountant	1	7	1	1	2	2	2	2	2	2		It was a fun light thriller and Ben Affleck is interesting to watch. Enjoyable but nothing memorable.	11			0	0	2	1
07/14/2017 10:10 PM	07/14/2017 10:11 PM	1	1	The Accountant	1	10	1	1	2	2	2	1	2	2				1	33	0	0	2	1
07/14/2017 11:40 PM	07/14/2017 11:41 PM	1	1	The Avengers	1	9	1	1	2	1	2	2	2	2				1	29	0	0	2	1
07/16/2017 03:40 AM	07/16/2017 03:42 AM	1	1	The Avengers	1	10	1	1	2	2	2	1	2	2			7	2	32	0	0	2	1
07/14/2017 09:07 PM	07/14/2017 09:13 PM	1	1	The Avengers	1	8	1	1	2	2	2	2	2	2			6	1	29	0	0	2	1
07/15/2017 02:10 AM	07/15/2017 02:15 AM	1	1	The Avengers	1	8	1	1	2	1	2	2	2	2			1	2	22	0	0	2	1
07/15/2017 10:00 AM	07/15/2017 10:04 AM	1	1	The BFG	3	10	1	1	2	1	2	2	2	2			3	2	30	0	0	4	1
07/15/2017 06:17 AM	07/15/2017 06:21 AM	1	1	The BFG	3	8	1	1	2	1	2	2	2	2			6	2	27	0	0	4	1
07/14/2017 09:10 PM	07/14/2017 09:13 PM	1	1	The Big Lebowski	5	8	1	1	2	2	2	2	2	2			5	1	23	0	0	1	1
07/15/2017 12:37 AM	07/15/2017 12:45 AM	1	1	The Big Short	8	9	1	1	2	2	2	2	2	2			11	1	30	0	0	6	1
07/16/2017 03:35 AM	07/16/2017 03:38 AM	1	1	The Big Short	8	9	1	1	2	1	2	2	1	2		no	6	2	30	0	0	6	1
07/15/2017 12:17 AM	07/15/2017 12:20 AM	1	1	The Big Year	5	6	1	1	2	2	1	2	1	2				2	27	0	0	1	1
07/15/2017 08:02 PM	07/15/2017 08:05 PM	1	1	The Bourne Identity	21	8	1	1	2	2	2	2	1	2			6	2	36	0	0	2	1
07/15/2017 05:42 PM	07/15/2017 05:43 PM	1	1	The Bourne Supremacy	1	9	1	1	2	2	2	2	2	2				1	40	0	0	2	1
07/14/2017 09:22 PM	07/14/2017 09:24 PM	1	1	The Conjuring 2	13	9	1	1	2	1	1	2	2	2			8	2	34	0	0	2	1
07/15/2017 09:36 PM	07/15/2017 09:39 PM	1	1	The Conjuring 2	13	5	1	1	2	2	2	2	1	2			1	2	25	0	0	2	1
07/16/2017 03:38 PM	07/16/2017 03:40 PM	1	1	The Danish Girl	8	8	2	2	2	2	2	2	1	2			3	2	21	1	1	6	1
07/15/2017 12:46 AM	07/15/2017 12:49 AM	1	1	The Danish Girl	8	6	1	1	2	1	2	2	1	2			4	2	54	0	0	6	1
07/15/2017 06:14 PM	07/15/2017 06:18 PM	1	1	The Dark Knight	1	8	3	1	2	2	1	2	2	2		no	9	1	53	1	0	2	1
07/15/2017 01:08 AM	07/15/2017 01:09 AM	1	1	The Devil Wears Prada	5	7	1	1	2	2	1	2	1	2			5	1	22	0	0	1	1
07/15/2017 08:07 AM	07/15/2017 08:10 AM	1	1	The Dilemma	5	5	1	1	2	2	2	2	2	2			5	1	37	0	0	1	1
07/15/2017 10:37 PM	07/15/2017 10:39 PM	1	1	The Dressmaker	8	8	1	2	1	2	2	2	1	2			5	2	28	0	1	6	1
07/15/2017 10:59 AM	07/15/2017 11:03 AM	1	1	The End of the Tour	8	8	3	3	1	1	2	1	1	2			9	2	26	1	1	6	1
07/14/2017 11:23 PM	07/14/2017 11:26 PM	1	1	The Founder	8	6	2	1	2	1	2	2	1	2		I felt Kroc was a crook.	6	2	51	1	0	6	1
07/15/2017 06:29 AM	07/15/2017 06:33 AM	1	1	The Founder	8	10	1	1	2	2	2	1	2	2		I found the movie quite enjoyable and very informative.	4	1	30	0	0	6	1
07/15/2017 03:21 PM	07/15/2017 03:23 PM	1	1	The Founder	8	8	1	1	2	2	2	2	1	2		Good movie. Seemed true to life, well-acted. The end was a bit of a gut punch.		1	35	0	0	6	1
07/15/2017 04:01 AM	07/15/2017 04:03 AM	1	1	The Founder	8	6	1	1	2	2	2	2	1	2			8	2	37	0	0	6	1
07/16/2017 04:01 PM	07/16/2017 04:05 PM	1	1	The Girl on the Train	16	6	2	1	2	1	2	2	1	2		No	5	2	43	1	0	6	1
07/15/2017 08:45 PM	07/15/2017 08:47 PM	1	1	The Girl on the Train	16	8	1	1	2	2	2	2	2	2			6	1	34	0	0	6	1
07/15/2017 01:06 PM	07/15/2017 01:10 PM	1	1	The Girl on the Train	16	8	1	2	2	2	2	2	1	2			5	1	34	0	1	6	1
07/14/2017 08:25 PM	07/14/2017 08:28 PM	1	1	The Girl on the Train	16	8	1	1	2	2	2	2	2	2			5	1	33	0	0	6	1
07/15/2017 04:02 AM	07/15/2017 04:05 AM	1	1	The Girl on the Train	16	7	1	1	2	2	2	2	2	2			11	1	24	0	0	6	1
07/15/2017 10:20 PM	07/15/2017 10:24 PM	1	1	The Good Dinosaur	3	6	1	1	2	1	2	2	1	2			4	2	27	0	0	4	1
07/14/2017 09:25 PM	07/14/2017 09:33 PM	1	1	The Goonies	2	10	1	1	2	1	2	2	1	2			4	2	25	0	0	3	1
07/16/2017 04:16 AM	07/16/2017 04:18 AM	1	1	The Grand Budapest Hotel	8	9	1	1	2	2	2	2	1	2		none	9	1	42	0	0	6	1
07/15/2017 09:58 PM	07/15/2017 10:00 PM	1	1	The Grand Budapest Hotel	8	9	1	1	2	2	2	2	2	2		Was a great movie.	6	1	29	0	0	6	1
07/14/2017 09:26 PM	07/14/2017 09:43 PM	1	1	The Great Gatsby	8	9	1	1	2	2	2	2	2	2			9	2	22	0	0	6	1
07/15/2017 12:03 AM	07/15/2017 12:05 AM	1	1	The Great Gatsby	8	9	1	1	2	2	2	2	1	2				2	51	0	0	6	1
07/14/2017 11:53 PM	07/14/2017 11:57 PM	1	1	The Great Wall	1	4	1	1	2	2	2	2	1	2			5	1	36	0	0	2	1
07/14/2017 09:25 PM	07/14/2017 09:28 PM	1	1	The Great Wall	1	6	1	1	2	2	2	1	1	2			7	1	34	0	0	2	1
07/15/2017 12:46 PM	07/15/2017 12:51 PM	1	1	The Grey	8	8	1	1	2	2	2	2	1	2			3	1	35	0	0	6	1
07/14/2017 08:16 PM	07/14/2017 08:17 PM	1	1	The Handmaiden	8	10	4	4	1	2	1	1	1	2				1	30	1	1	6	1
07/14/2017 03:16 PM	07/14/2017 03:21 PM	1	1	The Hangover	5	10	1	1	2	2	2	2	2	2				1	25	0	0	1	1
07/14/2017 09:05 PM	07/14/2017 09:13 PM	1	1	The Hangover	5	7	1	1	2	2	2	2	1	2			4	1	35	0	0	1	1
07/15/2017 03:39 PM	07/15/2017 03:41 PM	1	1	The Hangover	5	9	1	1	2	2	2	2	1	2		N/A	5	1	34	0	0	1	1
07/15/2017 05:49 PM	07/15/2017 05:53 PM	1	1	The Hangover	5	10	1	1	2	2	2	2	2	2		Nothing else to add.	4	1	33	0	0	1	1
07/16/2017 09:38 AM	07/16/2017 09:41 AM	1	1	The Hangover	5	7	1	1	2	1	2	2	1	2			1	1	19	0	0	1	1
07/14/2017 08:08 PM	07/14/2017 08:10 PM	1	1	The Help	12	9	1	1	2	1	2	2	1	2			7	1	34	0	0	6	1
07/15/2017 04:40 PM	07/15/2017 04:43 PM	1	1	The hobbit	10	7	4	3	2	1	2	2	2	2			6	2	32	1	1	3	1
07/14/2017 09:40 PM	07/14/2017 09:42 PM	1	1	The hobbit: Battle of the five armies	10	8	1	1	2	2	2	2	1	2			6	1	23	0	0	3	1
07/15/2017 12:14 AM	07/15/2017 12:18 AM	1	1	The Holiday	17	4	1	1	2	2	2	1	1	2			1	1	27	0	0	6	1
07/16/2017 04:20 PM	07/16/2017 04:23 PM	1	1	the hunger games mockingjay part 2	1	9	1	1	2	2	2	2	1	2			8	2	23	0	0	2	1
07/15/2017 10:56 PM	07/15/2017 10:58 PM	1	1	The Intern	5	9	2	1	1	2	2	2	2	2			5	2	24	1	0	1	1
07/16/2017 05:12 AM	07/16/2017 05:14 AM	1	1	The Intern	5	7	1	1	2	1	2	2	2	2			3			0	0	1	1
07/15/2017 04:20 AM	07/15/2017 04:22 AM	1	1	The Intern	5	7	1	1	2	2	2	2	1	2				2	33	0	0	1	1
07/14/2017 08:55 PM	07/14/2017 08:58 PM	1	1	The Island	1	8	2	1	2	1	2	2	1	2		n/a	4	2	26	1	0	2	1
07/16/2017 04:49 PM	07/16/2017 04:55 PM	1	1	The Jungle Book	9	9	2	2	2	2	2	2	1	2		I was sitting in economy class on a 14 hour international flight.	5	1	46	1	1	4	1
07/14/2017 09:48 PM	07/14/2017 09:51 PM	1	1	The Jungle Book	9	9	1	1	2	2	2	2	1	2			4	2	21	0	0	4	1
07/16/2017 02:23 PM	07/16/2017 02:25 PM	1	1	The Jungle Book	9	7	1	1	2	2	2	2	2	2		no	5	1	36	0	0	4	1
07/15/2017 01:41 AM	07/15/2017 01:43 AM	1	1	The Lego Movie	3	8	1	1	2	2	1	1	2	2		no	4	1	32	0	0	4	1
07/14/2017 11:27 PM	07/14/2017 11:30 PM	1	1	The Life of Pi	8	8	2	2	2	2	2	2	2	2			5	1	33	1	1	6	1
07/15/2017 02:13 AM	07/15/2017 02:16 AM	1	1	The Lord of the Rings	10	10	1	1	2	1	2	1	1	2			4	2	27	0	0	3	1
07/14/2017 08:26 PM	07/14/2017 08:29 PM	1	1	The Magnificent Seven	23	10	1	1	2	2	2	2	2	2			4	1	32	0	0	3	1
07/16/2017 04:23 PM	07/16/2017 04:27 PM	1	1	The Magnificent Seven	23	9	1	1	2	1	2	1	1	2			5	2	30	0	0	3	1
07/16/2017 02:51 AM	07/16/2017 02:56 AM	1	1	The Martian	19	10	2	2	2	1	2	2	1	1	I was trying to figure out how I was going to sell my gradma's furniture and home all by myself in a foreign country.	I was just anxious because of everything Matt Damon was experiencing while I was thousands of miles up in the air.	6	2	20	1	1	3	1
07/15/2017 12:36 AM	07/15/2017 12:38 AM	1	1	The Martian	19	7	1	1	2	2	2	2	2	2		I was just annoyed it was called a comedy when it clearly wasn't.	5	1	33	0	0	3	1
07/16/2017 03:46 PM	07/16/2017 03:51 PM	1	1	The Martian	19	10	3	3	2	1	2	2	2	2				2	35	1	1	3	1
07/16/2017 02:32 AM	07/16/2017 02:40 AM	1	1	The Martian	19	9	2	3	2	1	2	2	2	2			2	2	39	1	1	3	1
07/15/2017 04:17 AM	07/15/2017 04:20 AM	1	1	The Martian	19	10	2	2	2	1	2	2	2	2			9	1	20	1	1	3	1
07/15/2017 11:59 PM	07/16/2017 12:01 AM	1	1	The Martian	19	7	1	1	2	2	2	1	2	2			3	1	28	0	0	3	1
07/14/2017 10:09 PM	07/14/2017 10:12 PM	1	1	The Martian	19	7	1	1	2	2	2	2	2	2			8	2	50	0	0	3	1
07/14/2017 10:56 PM	07/14/2017 10:57 PM	1	1	The Martian	19	7	1	1	2	2	2	2	2	2			7	1	27	0	0	3	1
07/16/2017 01:55 PM	07/16/2017 01:59 PM	1	1	The Martian	19	10	1	2	2	2	2	2	2	2			4	2	28	0	1	3	1
07/16/2017 04:01 PM	07/16/2017 04:03 PM	1	1	The Martian	19	10	1	1	2	2	2	1	2	2			6	1	26	0	0	3	1
07/15/2017 01:04 AM	07/15/2017 01:08 AM	1	1	The Matrix	1	8	4	1	2	2	2	2	2	2			5	1	28	1	0	2	1
07/16/2017 03:01 AM	07/16/2017 03:05 AM	1	1	The Matrix	1	10	1	1	2	2	2	2	1	2		felt good and relaxing to me, took up some of the time waiting to get where i was going	3	2	46	0	0	2	1
07/14/2017 09:25 PM	07/14/2017 09:27 PM	1	1	The Matrix	1	8	1	1	2	2	2	2	2	2			6	1	29	0	0	2	1
07/15/2017 01:10 AM	07/15/2017 01:13 AM	1	1	The Matrix	1	9	1	1	2	2	2	2	2	2			6	1	37	0	0	2	1
07/15/2017 11:33 PM	07/15/2017 11:35 PM	1	1	The Most Hated Woman in America	8	7	1	1	2	2	2	2	2	2			4	1	32	0	0	6	1
07/14/2017 09:30 PM	07/14/2017 09:34 PM	1	1	The Nice Guys	5	8	1	1	2	2	1	2	2	2			5	2	28	0	0	1	1
07/15/2017 01:04 AM	07/15/2017 01:07 AM	1	1	The Nice Guys	5	8	1	1	2	2	2	2	2	2			5	1	24	0	0	1	1
07/15/2017 02:37 AM	07/15/2017 02:41 AM	1	1	The Nice Guys	5	8	1	1	2	2	2	2	2	2			9	2	32	0	0	1	1
07/16/2017 03:07 PM	07/16/2017 03:10 PM	1	1	The Nice Guys	5	7	1	1	2	2	2	1	1	2		no	11	1	44	0	0	1	1
07/16/2017 07:23 AM	07/16/2017 07:27 AM	1	1	The Notebook	17	10	5	5	1	1	1	2	1	2		I can relate	4	2	30	1	1	6	1
07/14/2017 10:14 PM	07/14/2017 10:16 PM	1	1	The Notebook	17	9	2	2	2	1	1	2	2	2			4	2	21	1	1	6	1
07/14/2017 03:48 PM	07/14/2017 03:50 PM	1	1	The Other Guys	6	8	1	1	2	2	2	2	2	2			7	1	33	0	0	6	1
07/14/2017 08:55 PM	07/14/2017 08:59 PM	1	1	The pelican brief	8	9	1	1	2	2	2	2	1	2			4	2	31	0	0	6	1
07/15/2017 05:50 PM	07/15/2017 05:56 PM	1	1	The Remains of the Day	8	8	3	3	2	2	2	2	2	2				2	45	1	1	6	1
07/14/2017 09:38 PM	07/14/2017 09:45 PM	1	1	The Revenant	8	5	1	1	2	2	2	2	2	1	Multiple Sclerosis		4	2	25	0	0	6	1
07/14/2017 11:47 PM	07/14/2017 11:51 PM	1	1	The Revenant	8	1	2	2	2	1	2	2	1	2		It made me extremely sad. The storyline was so awful and nothing redemptive about it.	5	1	29	1	1	6	1
07/14/2017 08:13 PM	07/14/2017 08:14 PM	1	1	The Revenant	8	8	2	2	1	2	2	2	2	2				1	25	1	1	6	1
07/14/2017 11:21 PM	07/14/2017 11:28 PM	1	1	The Revenant	8	9	1	1	2	1	2	1	1	2		No	6	1	35	0	0	6	1
07/15/2017 02:02 AM	07/15/2017 02:04 AM	1	1	The Revenant	8	6	1	1	2	2	2	2	2	2			5	1	31	0	0	6	1
07/16/2017 12:20 AM	07/16/2017 12:24 AM	1	1	The Revenant	8	10	1	1	2	2	2	2	1	2		I thought it was incredible! I loved every moment of Leo's interpretation of the character.	2	2	20	0	0	6	1
07/15/2017 04:36 PM	07/15/2017 04:39 PM	1	1	The Secret Life of Pets	9	8	2	2	2	2	2	1	1	2			5	2	27	1	1	4	1
07/14/2017 08:48 PM	07/14/2017 08:53 PM	1	1	The Secret Life of Pets	9	8	1	1	2	1	2	1	1	2			5	1	60	0	0	4	1
07/15/2017 06:18 PM	07/15/2017 06:21 PM	1	1	The Secret Life of Pets	9	7	1	2	2	1	1	2	1	2		The film was a comedy.	4	2	31	0	1	4	1
07/15/2017 06:18 AM	07/15/2017 06:20 AM	1	1	The Secret Life of Pets	9	8	1	1	2	2	2	2	2	2		lots of laugh	11	1	31	0	0	4	1
07/15/2017 05:27 AM	07/15/2017 05:30 AM	1	1	The Secret Life of Pets	9	10	3	4	1	2	2	2	2	2		great movie	10	2	48	1	1	4	1
07/14/2017 09:35 PM	07/14/2017 09:38 PM	1	1	The Secret Life of Pets	9	8	1	1	2	1	2	2	2	2		N/A	4	2	26	0	0	4	1
07/16/2017 05:33 AM	07/16/2017 05:41 AM	1	1	The Secret Life of Pets	9	9	1	1	2	2	2	1	1	2		No	4	2	29	0	0	4	1
07/16/2017 05:17 PM	07/16/2017 05:20 PM	1	1	The Secret Life of Pets	9	5	1	1	2	2	2	2	1	2			5	1	29	0	0	4	1
07/16/2017 04:50 PM	07/16/2017 04:55 PM	1	1	The Shack	8	5	2	2	2	2	2	2	1	2				2	57	1	1	6	1
07/15/2017 02:47 AM	07/15/2017 02:51 AM	1	1	The Shack	8	7	2	2	2	2	2	2	2	2			4	2	49	1	1	6	1
07/15/2017 01:16 AM	07/15/2017 01:19 AM	1	1	The Shack	8	6	2	2	2	1	1	1	2	2			4	2	24	1	1	6	1
07/16/2017 07:08 AM	07/16/2017 07:14 AM	1	1	The Three Stooges	5	4	1	1	2	2	2	2	1	2			6	1	39	0	0	1	1
07/14/2017 08:53 PM	07/14/2017 08:57 PM	1	1	The Visit	13	7	1	1	2	1	1	2	1	2			4	1	32	0	0	2	1
07/16/2017 06:22 PM	07/16/2017 06:28 PM	1	1	The walk	8	10	5	5	1	1	2	2	2	2		Thrilling movie	1	1	50	1	1	6	1
07/15/2017 10:15 PM	07/15/2017 10:19 PM	1	1	The Wolf of Wall Street	8	10	1	1	2	1	2	1	2	2			6	1	26	0	0	6	1
07/14/2017 10:22 PM	07/14/2017 10:23 PM	1	1	The Wolf of Wall Street	8	4	1	1	2	2	2	1	1	2			5	2	38	0	0	6	1
07/15/2017 12:31 AM	07/15/2017 12:34 AM	1	1	The Woman in Gold	8	8	1	1	2	2	2	1	2	2						0	0	6	1
07/16/2017 03:15 AM	07/16/2017 03:19 AM	1	1	The Zoo Keepers Wife	8	7	1	2	2	2	2	2	2	2			3	1	28	0	1	6	1
07/15/2017 04:33 PM	07/15/2017 04:36 PM	1	1	The Zookeeper's Wife	8	9	4	3	1	1	2	1	1	2			4	2	36	1	1	6	1
07/15/2017 06:40 AM	07/15/2017 06:43 AM	1	1	The Zookeeper's Wife	8	8	3	3	1	2	2	2	2	2			4	2	30	1	1	6	1
07/16/2017 06:01 PM	07/16/2017 06:05 PM	1	1	The Zookeeper's Wife	8	7	2	3	1	1	1	2	2	2			3	2	37	1	1	6	1
07/16/2017 04:50 PM	07/16/2017 04:57 PM	1	1	The Zookeeper's Wife	8	7	2	2	2	2	2	1	1	2				2	72	1	1	6	1
07/15/2017 04:11 PM	07/15/2017 04:16 PM	1	1	The Zookeeper's Wife	8	7	2	3	2	2	2	2	2	2			4	1	32	1	1	6	1
07/15/2017 05:42 PM	07/15/2017 05:44 PM	1	1	The Zookeepers Wife	8	7	1	2	2	1	2	2	2	2			5	2	31	0	1	6	1
07/14/2017 09:35 PM	07/14/2017 09:36 PM	1	1	Theory of Everything	4	9	3	3	1	1	2	2	2	2			1	1	23	1	1	6	1
07/15/2017 03:50 PM	07/15/2017 03:56 PM	1	1	There's Something About Mary	5	5	1	1	2	2	2	2	2	2			5	2	31	0	0	1	1
07/15/2017 01:14 AM	07/15/2017 01:15 AM	1	1	Thor	1	10	2	2	1	1	2	1	1	2			5	2	25	1	1	2	1
07/14/2017 08:51 PM	07/14/2017 08:57 PM	1	1	Titanic	8	9	3	2	1	1	2	2	2	2			6	2	41	1	1	6	1
07/14/2017 09:15 PM	07/14/2017 09:17 PM	1	1	Titanic	8	8	2	3	1	2	2	1	1	2				2	27	1	1	6	1
07/14/2017 11:08 PM	07/14/2017 11:12 PM	1	1	Top Gun	1	10	1	1	2	2	2	2	2	2			8	2	19	0	0	2	1
07/16/2017 03:11 AM	07/16/2017 03:13 AM	1	1	Top Gun	1	9	1	1	2	2	2	2	1	2				2	49	0	0	2	1
07/14/2017 08:27 PM	07/14/2017 08:33 PM	1	1	Toy Story	3	10	2	1	2	2	2	2	1	2		no	5	2	26	1	0	4	1
07/16/2017 02:28 AM	07/16/2017 02:30 AM	1	1	Toy Story	3	9	1	1	2	2	2	2	2	2			6	1	40	0	0	4	1
07/16/2017 05:06 PM	07/16/2017 05:09 PM	1	1	Transformers	1	4	1	1	2	2	2	2	2	2				2	29	0	0	2	1
07/16/2017 05:52 PM	07/16/2017 05:57 PM	1	1	Transformers	1	8	1	1	2	1	2	2	2	2			5	2	40	0	0	2	1
07/15/2017 02:22 AM	07/15/2017 02:25 AM	1	1	tripple 9	1	9	2	1	2	1	2	2	2	2			5	1	31	1	0	2	1
07/16/2017 12:35 AM	07/16/2017 12:38 AM	1	1	Trolls	3	5	3	3	1	2	2	2	1	2			6	2	31	1	1	4	1
07/16/2017 05:14 AM	07/16/2017 05:19 AM	1	1	Trolls	3	9	1	1	2	1	2	2	2	2			6	2	36	0	0	4	1
07/16/2017 02:19 AM	07/16/2017 02:24 AM	1	1	Trolls	3	10	1	1	2	2	2	2	2	2			8	2	20	0	0	4	1
07/16/2017 04:24 AM	07/16/2017 04:32 AM	1	1	Trolls	3	8	1	1	2	1	2	2	2	2		No	7	2	28	0	0	4	1
07/16/2017 03:23 PM	07/16/2017 03:26 PM	1	1	Trolls	3	10	1	1	2	1	2	2	2	2				2	43	0	0	4	1
07/14/2017 09:43 PM	07/14/2017 09:45 PM	1	1	Trolls	3	8	2	1	2	2	1	2	2	2			6	1	29	1	0	4	1
07/14/2017 08:44 PM	07/14/2017 08:51 PM	1	1	Trolls	3	8	1	1	2	2	2	2	1	2			5	2	34	0	0	4	1
07/15/2017 04:12 AM	07/15/2017 04:15 AM	1	1	Trolls	3	10	1	1	2	2	2	2	1	2			8	2	32	0	0	4	1
07/15/2017 02:35 PM	07/15/2017 02:37 PM	1	1	Trolls	3	9	1	2	2	2	2	2	2	2		No	9	1	35	0	1	4	1
07/15/2017 06:26 PM	07/15/2017 06:31 PM	1	1	Twister	2	8	1	1	2	2	2	2	2	2		No	6	2	39	0	0	3	1
07/16/2017 01:44 AM	07/16/2017 01:47 AM	1	1	unfriended	13	8	1	1	2	2	2	1	1	2		There were a few moments I tried to hide what was happening on the screen because I did not want the person next to me to judge me.	7	2	25	0	0	2	1
07/14/2017 09:27 PM	07/14/2017 09:29 PM	1	1	Up	3	9	1	2	1	2	1	2	1	2			4	1	20	0	1	4	1
07/15/2017 06:30 AM	07/15/2017 06:32 AM	1	1	Up	3	10	1	1	2	2	2	2	2	2		it was neutral	4	1	25	0	0	4	1
07/15/2017 12:33 AM	07/15/2017 12:38 AM	1	1	Up in the Air	8	8	1	1	2	2	1	2	1	2			6	1	34	0	0	6	1
07/15/2017 01:03 AM	07/15/2017 01:06 AM	1	1	v for vendetta	1	10	2	2	2	2	1	2	1	2				2	27	1	1	2	1
07/15/2017 06:08 PM	07/15/2017 06:11 PM	1	1	Vacation	5	4	1	1	2	2	2	2	2	2			1	1	42	0	0	1	1
07/15/2017 04:24 AM	07/15/2017 04:32 AM	1	1	Vantage point	1	7	1	1	2	1	2	2	1	2		No	5	1	35	0	0	2	1
07/15/2017 12:35 AM	07/15/2017 12:37 AM	1	1	VHS 2	13	9	1	1	2	2	2	2	1	2			3	1	22	0	0	2	1
07/15/2017 03:15 AM	07/15/2017 03:19 AM	1	1	Wag the Dog	5	9	1	1	2	2	2	2	2	2		I picked a comedy because I figured it would be fun, and it was!	5	1	32	0	0	1	1
07/14/2017 09:00 PM	07/14/2017 09:03 PM	1	1	War Dogs	6	8	1	1	2	2	2	1	2	2			5	1	29	0	0	6	1
07/15/2017 12:41 AM	07/15/2017 12:44 AM	1	1	War Dogs	6	6	1	1	2	2	2	2	2	2		The film was funny, not emotional.	4	1	23	0	0	6	1
07/15/2017 04:25 PM	07/15/2017 04:29 PM	1	1	War on Everyone	6	8	1	1	2	2	2	2	1	2		It was a dark comedy so I laughed more than I felt the urge to cry.	5	1	34	0	0	6	1
07/14/2017 09:08 PM	07/14/2017 09:11 PM	1	1	We Are What We Eat	7	9	1	1	2	2	2	2	1	2			5	1	29	0	0	6	1
07/15/2017 12:22 PM	07/15/2017 12:26 PM	1	1	we bought a zoo	9	5	1	1	2	2	1	2	1	2		no	5	1	46	0	0	4	1
07/15/2017 01:00 AM	07/15/2017 01:06 AM	1	1	We're the Millers	5	8	1	1	2	2	2	1	2	2		I had none.	5	1	27	0	0	1	1
07/14/2017 08:53 PM	07/14/2017 08:55 PM	1	1	We're the Millers	5	9	1	1	2	2	2	1	1	2				1	48	0	0	1	1
07/14/2017 11:18 PM	07/14/2017 11:21 PM	1	1	We're the Millers	5	7	1	1	2	1	1	1	2	2			6	1	35	0	0	1	1
07/16/2017 11:08 AM	07/16/2017 11:13 AM	1	1	We're the Millers	5	7	1	1	2	2	2	2	2	2			4	1	42	0	0	1	1
07/14/2017 08:42 PM	07/14/2017 08:45 PM	1	1	Wedding Planner	5	5	1	1	2	2	1	2	2	2			5	2	65	0	0	1	1
07/16/2017 01:41 PM	07/16/2017 01:47 PM	1	1	What about Bob?	5	8	1	1	2	2	2	1	2	2			4	1	31	0	0	1	1
07/15/2017 04:53 AM	07/15/2017 04:55 AM	1	1	What we Do in the Shadows	5	9	2	2	2	2	2	1	1	2			4	2	24	1	1	1	1
07/16/2017 03:13 AM	07/16/2017 03:16 AM	1	1	When Harry Met Sally	18	9	2	2	2	2	2	2	1	2			8	2	37	1	1	1	1
07/14/2017 08:56 PM	07/14/2017 09:02 PM	1	1	Whiskey Tango Foxtrot	5	7	1	1	2	1	2	2	2	2			10	2	50	0	0	1	1
07/14/2017 06:26 PM	07/14/2017 06:32 PM	1	1	White House Hero	8	6	1	1	2	2	2	2	2	2			7	2	58	0	0	6	1
07/15/2017 04:27 PM	07/15/2017 04:35 PM	1	1	Why did I get married	8	10	1	1	2	2	2	2	2	2			6	2	49	0	0	6	1
07/15/2017 04:45 AM	07/15/2017 04:51 AM	1	1	Why Him?	5	4	3	1	2	2	1	2	2	2			4	2	32	1	0	1	1
07/14/2017 10:05 PM	07/14/2017 10:06 PM	1	1	Why Him?	5	7	1	1	2	2	2	2	2	2				1	34	0	0	1	1
07/15/2017 04:37 AM	07/15/2017 04:38 AM	1	1	Why Him?	5	5	1	1	2	2	2	1	2	2						0	0	1	1
07/14/2017 08:45 PM	07/14/2017 08:48 PM	1	1	Why Him?	5	6	1	1	2	2	2	2	1	2			5	1	32	0	0	1	1
07/14/2017 11:39 PM	07/14/2017 11:43 PM	1	1	Why Him?	5	6	1	1	2	2	2	2	1	2			5	2	25	0	0	1	1
07/15/2017 02:16 AM	07/15/2017 02:19 AM	1	1	Why Him?	5	7	1	1	2	2	2	2	2	2			9	2	25	0	0	1	1
07/16/2017 12:57 PM	07/16/2017 01:00 PM	1	1	Why Him?	5	5	1	1	2	2	1	2	2	2		Watching a comedy flick on an airplane helps me stay calm and keeps my mind off the turbulence		2	36	0	0	1	1
07/16/2017 02:47 PM	07/16/2017 02:50 PM	1	1	Why Him?	5	4	1	1	2	1	1	2	1	2		Just that it was a pretty bad comedy and I dozed off a little bit during it. I tend to do that a lot at home.	5	1	36	0	0	1	1
07/16/2017 04:19 PM	07/16/2017 04:23 PM	1	1	Why Him?	5	7	1	1	2	1	2	2	2	2		It was a comedy, so it was a feel good film.	5	2	32	0	0	1	1
07/16/2017 05:46 PM	07/16/2017 05:49 PM	1	1	wild	8	7	1	1	2	2	2	2	1	2			4	2	34	0	0	6	1
07/15/2017 04:33 AM	07/15/2017 04:36 AM	1	1	Wilson	2	7	1	1	2	2	2	2	1	2				2	24	0	0	3	1
07/15/2017 02:03 PM	07/15/2017 02:05 PM	1	1	Wonder Woman	1	6	1	1	2	2	2	2	2	2			6	1	31	0	0	2	1
07/16/2017 11:46 AM	07/16/2017 11:50 AM	1	1	World War Z	1	9	1	1	2	2	2	2	2	2			1	1	25	0	0	2	1
07/16/2017 04:17 PM	07/16/2017 04:21 PM	1	1	World War Z	1	10	2	3	1	2	2	2	1	2			5	1	25	1	1	2	1
07/14/2017 11:46 PM	07/14/2017 11:49 PM	1	1	Wreck-It Ralph	3	8	1	1	2	2	2	2	1	2			2	1	32	0	0	4	1
07/14/2017 09:06 PM	07/14/2017 09:10 PM	1	1	X-Men	1	9	2	1	2	1	2	2	2	2			6	2	22	1	0	2	1
07/15/2017 11:30 PM	07/15/2017 11:33 PM	1	1	X-Men	1	8	1	1	2	1	2	1	2	2			4	2	42	0	0	2	1
07/14/2017 11:30 PM	07/14/2017 11:33 PM	1	1	X-Men: Apocalypse	1	3	1	1	2	2	1	2	2	2			5	1	30	0	0	2	1
07/15/2017 07:03 PM	07/15/2017 07:12 PM	1	1	X-Men: Apocalypse	1	8	1	1	2	1	2	2	2	2			6	1	36	0	0	2	1
07/15/2017 10:39 AM	07/15/2017 10:42 AM	1	1	xXx: Return of Xander Cage	1	8	2	2	2	2	1	1	1	1	depression	none		1	35	1	1	2	1
07/16/2017 03:39 AM	07/16/2017 03:41 AM	1	1	xXx: Return of Xander Cage	1	2	1	1	2	2	1	1	1	2				1	28	0	0	2	1
07/16/2017 03:29 AM	07/16/2017 03:33 AM	1	1	Your Name	3	10	4	4	2	2	2	2	2	2		I already saw this movie in theaters (Kimi No Wa did amazing in Japan and was brought to American theaters in a limited release) but was incredibly excited to see it listed in the movies on Jetblue's in flight options. I knew it would make me cry again because there are just some amazing cinematic plot twists but I wanted to see it again.	4	2	31	1	1	4	1
07/14/2017 08:47 PM	07/14/2017 08:52 PM	1	1	Your Name	3	10	3	3	2	2	2	2	2	2		It's normally quite hard to get me to cry with just a movie. This one is one of the very few that did.		1	26	1	1	4	1
07/16/2017 08:15 AM	07/16/2017 08:17 AM	1	1	Your Name	3	9	2	2	1	2	1	1	1	2			6	1	20	1	1	4	1
07/16/2017 02:39 PM	07/16/2017 02:44 PM	1	1	Your Name	3	10	2	4	1	1	2	2	2	2		The movie was meant to be artistic and bring our your emotions.	5	2	25	1	1	4	1
07/14/2017 10:34 PM	07/14/2017 10:39 PM	1	1	Zoolander 2	5	5	1	1	2	2	1	2	1	2			4	1	27	0	0	1	1
07/16/2017 02:39 PM	07/16/2017 02:42 PM	1	1	Zootopia	3	10	2	2	2	1	2	2	2	1	Depression		4	2	19	1	1	4	1
07/14/2017 09:30 PM	07/14/2017 09:33 PM	1	1	Zootopia	3	7	3	1	2	2	2	2	2	2				2	22	1	0	4	1
07/14/2017 08:54 PM	07/14/2017 08:59 PM	1	1	Zootopia	3	10	2	2	2	1	2	2	1	2		It had a couple sad moments and I had just found out my father had died, so I was already emotional.	4	2	35	1	1	4	1
07/15/2017 07:21 PM	07/15/2017 07:24 PM	1	1	Zootopia	3	9	2	2	2	2	2	2	2	2			4	1	24	1	1	4	1
07/14/2017 09:24 PM	07/14/2017 09:28 PM	1	1	Zootopia	3	9	1	1	2	2	2	2	1	2			7	1	25	0	0	4	1
07/15/2017 05:29 AM	07/15/2017 05:33 AM	1	1	Zootopia	3	9	1	1	2	2	1	2	1	2		Not really, however I found it engaging and it really helped the time pass during the flight.	4	1	35	0	0	4	1
07/15/2017 07:38 PM	07/15/2017 07:40 PM	1	1	Zootopia	3	10	1	1	2	2	2	2	1	2			10	2	41	0	0	4	1
07/16/2017 12:45 AM	07/16/2017 12:47 AM	1	1	Zootopia	3	9	1	1	2	2	2	2	1	2			1	2	25	0	0	4	1
07/15/2017 05:01 AM	07/15/2017 05:07 AM	1	1	Zootopia	3	8	2	2	2	1	2	2	2	2			6	2	43	1	1	4	1
07/14/2017 09:04 PM	07/14/2017 09:08 PM	1	1	Zootopia	3	8	1	1	2	1	2	2	2	2		No	5	2	35	0	0	4	1
07/16/2017 02:25 AM	07/16/2017 02:29 AM	1	1	Zootopia	3	9	1	1	2	2	2	2	2	2		I didn't really have any. I just enjoyed the movie, and went about my day.	4	1	28	0	0	4	1
